# Supplementary material for: Construction of a synthetic Saccharomyces cerevisiae pan-genome neo-chromosome
Source: Nat Commun. 2022 Jun 24;13:3628. doi: 10.1038/s41467-022-31305-4 (PMC9232646; doi:10.1038/s41467-022-31305-4)
Supplement: Supplementary file 6 — Dataset 3 [file 41467_2022_31305_MOESM6_ESM.xlsx]

## Sheet: compounds
plate_ID	plate	substrate	PG_ID	WT_ID	PG_A	WT_A	PG_A_CI95_high	WT_A_CI95_high	PG_A_CI95_low	WT_A_CI95_low	PG_A_corr	WT_A_corr	PG_A_corr_CI95_high	WT_A_corr_CI95_high	PG_A_corr_CI95_low	WT_A_corr_CI95_low	A(log2PG:WT)	A(log2PGlow:WThigh)	A(log2PGhigh:WTlow)
PM1	1	A01|Negative Control	1	97	46	50	47.9535	50.366	45.0865	49.694	0	0	0	0	0	0	NA	NA	NA
PM1	1	A02|L Arabinose	2	98	79	90	81.0074	91.7372	77.9326	88.9028	33	40	33.0538	41.3712	32.8462	39.2088	-0.277534	-0.3329	-0.246361
PM1	1	A03|N Acetyl D Glucosamine	3	99	41	58	42.321	59.2896	40.419	57.4104	10	8	10	8.92352	10	7.71648	NA	NA	NA
PM1	1	A04|D Saccharic Acid	4	100	106	110	110.036	111.53	104.024	109.35	60	60	62.0827	61.1643	58.9373	59.6557	0	-0.0535105	0.0575329
PM1	1	A05|Succinic Acid	5	101	57	75	58.1045	77.9561	56.3555	73.5039	11	25	10.151	27.5901	11.269	23.8099	NA	NA	NA
PM1	1	A06|D Galactose	6	102	164	178	165.376	178.573	163.384	177.567	118	128	117.422	128.207	118.298	127.873	-0.117357	-0.116049	-0.123009
PM1	1	A07|L Aspartic Acid	7	103	72	86	72	89.476	72	84.524	26	36	24.0465	39.11	26.9135	34.83	-0.469485	-0.539207	-0.534504
PM1	1	A08|L Proline	8	104	66	86	66.9586	87.3055	65.2414	85.4145	20	36	19.0051	36.9395	20.1549	35.7205	NA	NA	NA
PM1	1	A09|D Alanine	9	105	60	60	65.3849	62.1682	57.5751	59.0118	14	10	17.4313	11.8022	12.4887	9.31782	NA	NA	NA
PM1	1	A10|D Trehalose	10	106	88	100	88.366	102.888	87.694	98.2517	42	50	40.4125	52.5223	42.6075	48.5577	-0.251539	-0.301822	-0.264899
PM1	1	A11|D Mannose	11	107	158	170	158.206	170.206	157.814	169.814	112	120	110.252	119.84	112.728	120.12	-0.0995357	-0.0882693	-0.123666
PM1	1	A12|Dulcitol	12	108	107	102	109.27	102	105.87	102	61	52	61.3168	51.634	60.7832	52.306	0.230298	0.235351	0.229306
PM1	1	B01|D Serine	13	109	28	35	30.7894	35.5278	26.8106	34.5922	10	10	10	10	10	10	NA	NA	NA
PM1	1	B02|D Sorbitol	14	110	36	37	38.1598	37	34.8402	37	10	10	10	10	10	10	NA	NA	NA
PM1	1	B03|Glycerol	15	111	47	54	48.5006	54.206	46.2794	53.814	1	4	0.547124	3.83997	1.19288	4.12003	NA	NA	NA
PM1	1	B04|L Fucose	16	112	49	57	50.6202	59.1104	48.2398	56.0496	3	7	2.66672	8.74437	3.15328	6.35563	NA	NA	NA
PM1	1	B05|D Glucuronic Acid	17	113	44	57	44.9879	57.691	43.4121	56.509	10	7	10	7.32492	10	6.81508	NA	NA	NA
PM1	1	B06|D Gluconic Acid	18	114	41	56	41.206	58.7577	40.814	54.8823	10	6	10	8.39163	10	5.18837	NA	NA	NA
PM1	1	B07|D L a Glycerol Phosphate	19	115	68	78	69.4316	79.8699	67.1684	77.1701	22	28	21.4781	29.5038	22.0819	27.4762	NA	NA	NA
PM1	1	B08|D Xylose	20	116	111	124	111.853	126.758	110.447	122.882	65	74	63.8999	76.3916	65.3601	73.1884	-0.187086	-0.225003	-0.195802
PM1	1	B09|L Lactic Acid	21	117	106	109	108.384	114.443	104.816	106.697	60	59	60.4302	64.0766	59.7298	57.0034	0.0242475	-0.101349	0.0842239
PM1	1	B10|Na Formate	22	118	57	67	57.2958	69.0765	56.7442	66.0035	11	17	9.34225	18.7104	11.6577	16.3096	NA	NA	NA
PM1	1	B11|D Mannitol	23	119	87	77	89.917	78.4181	85.663	76.4019	41	27	41.9634	28.0521	40.5766	26.7079	0.602665	0.53254	0.651864
PM1	1	B12|L Glutamic Acid	24	120	103	95	104.057	96.3773	102.323	94.1227	57	45	56.1039	46.0113	57.2361	44.4287	0.341037	0.314939	0.336607
PM1	1	C01|D Glucose 6-Phosphate	25	121	30	40	31.1478	43.3922	29.3122	38.5678	10	10	10	10	10	10	NA	NA	NA
PM1	1	C02|D Galactonic Acid g Lactone	26	122	27	35	28.5685	39.4084	26.2115	33.1916	10	10	10	10	10	10	NA	NA	NA
PM1	1	C03|D L Malic Acid	27	123	29	40	29.691	41.9445	28.509	39.1355	10	10	10	10	10	10	NA	NA	NA
PM1	1	C04|D Ribose	28	124	129	128	129.296	132.778	128.744	126.022	83	78	81.3423	82.4115	83.6577	76.3285	0.0896372	0.0216528	0.0917839
PM1	1	C05|Tween 20	29	125	47	50	47.7925	51.4314	46.4675	49.4086	1	0	10	1.06532	1.38106	10	NA	NA	NA
PM1	1	C06|L Rhamnose	30	126	53	61	53.5726	65.1365	52.5674	59.3235	7	11	5.61908	14.7705	7.48092	9.62953	NA	NA	NA
PM1	1	C07|D Fructose	31	127	147	152	147.76	153.575	146.48	151.265	101	102	99.8066	103.209	101.393	101.571	-0.0142139	-0.0256	-0.0252866
PM1	1	C08|Acetic Acid	32	128	128	122	129.306	122.206	127.414	121.814	82	72	81.352	71.84	82.328	72.12	0.187627	0.196596	0.173778
PM1	1	C09|D Glucose	33	129	159	156	161.076	157.431	158.004	155.409	113	106	113.123	107.065	112.917	105.715	0.0922585	0.076772	0.097716
PM1	1	C10|D Maltose	34	130	69	69	71.3593	71.5669	67.7807	67.7931	23	19	23.4058	21.2009	22.6942	18.0991	NA	NA	NA
PM1	1	C11|D Melibiose	35	131	170	69	173.102	71.3095	168.598	67.9305	124	19	125.149	20.9434	123.511	18.2366	2.70627	2.56007	2.77874
PM1	1	C12|Thymidine	36	132	94	83	97.3644	84.3508	92.4156	82.4292	48	33	49.4109	33.9848	47.3291	32.7352	0.540568	0.47784	0.593984
PM1	1	D01|L Asparagine	37	133	33	32	35.051	32.8235	32.029	31.4565	10	10	10	10	10	10	NA	NA	NA
PM1	1	D02|D Aspartic Acid	38	134	23	29	23.8822	32.6222	22.4378	27.4578	10	10	10	10	10	10	NA	NA	NA
PM1	1	D03|D Glucosaminic Acid	39	135	31	38	31.7925	42.2554	30.4675	36.2646	10	10	10	10	10	10	NA	NA	NA
PM1	1	D04|1 2 Propanediol	40	136	39	48	39.426	52.1365	38.654	46.3235	10	10	10	1.77047	10	10	NA	NA	NA
PM1	1	D05|Tween 40	41	137	54	62	55.168	69.5704	53.272	58.9096	8	12	7.21446	19.2043	8.18554	9.21566	NA	NA	NA
PM1	1	D06|a Keto Glutaric Acid	42	138	61	73	62.6078	77.7317	60.2322	71.0483	15	23	14.6543	27.3657	15.1457	21.3543	NA	NA	NA
PM1	1	D07|a Keto Butyric Acid	43	139	41	53	41.2958	56.476	40.7442	51.524	10	3	10	6.11002	10	1.82998	NA	NA	NA
PM1	1	D08|a Methyl D Galactoside	44	140	57	70	58.6958	72.0508	56.1842	69.0892	11	20	10.7422	21.6848	11.0978	19.3952	NA	NA	NA
PM1	1	D09|a D Lactose	45	141	62	66	63.9341	69.0035	61.0659	64.7365	16	16	15.9805	18.6375	15.9795	15.0425	NA	NA	NA
PM1	1	D10|Lactulose	46	142	68	68	68	69.1462	68	67.2738	22	18	20.0465	18.7802	22.9135	17.5798	NA	NA	NA
PM1	1	D11|Sucrose	47	143	94	76	95.8966	80.4816	93.0834	74.0784	48	26	47.9431	30.1155	47.9969	24.3845	0.884523	0.672433	0.975361
PM1	1	D12|Uridine	48	144	78	76	78.9099	76.4793	77.4301	75.6207	32	26	30.9564	26.1133	32.3436	25.9267	0.29956	0.308696	0.255799
PM1	1	E01|L Glutamine	49	145	32	29	32.9216	29.4793	31.3184	28.6207	10	10	10	10	10	10	NA	NA	NA
PM1	1	E02|m Tartaric Acid	50	146	25	24	25.934	26.0508	24.386	23.0892	10	10	10	10	10	10	NA	NA	NA
PM1	1	E03|a D Glucose 1 Phosphate	51	147	31	32	35.1933	36.6971	28.9867	30.0629	10	10	10	10	10	10	NA	NA	NA
PM1	1	E04|D Fructose 6-Phosphate	52	148	29	36	29.691	37.5304	28.509	35.3496	10	10	10	10	10	10	NA	NA	NA
PM1	1	E05|Tween 80	53	149	48	53	49.6143	54.9445	47.1857	52.1355	2	3	1.66077	4.57851	2.09923	2.44149	NA	NA	NA
PM1	1	E06|a Hydroxy Glutaric Acid g Lactone	54	150	42	49	43.1838	54.592	41.3962	46.728	10	10	10	4.22596	10	10	NA	NA	NA
PM1	1	E07|a Hydroxy Butyric Acid	55	151	59	76	59.5278	77.9807	58.5922	75.1193	13	26	11.5743	27.6146	13.5057	25.4254	NA	NA	NA
PM1	1	E08|b Methyl D Glucoside	56	152	52	56	53.221	58.9264	51.399	54.7936	6	6	5.26751	8.56033	6.31249	5.09967	NA	NA	NA
PM1	1	E09|Adonitol	57	153	51	64	51	66.369	51	62.911	5	14	3.04648	16.0029	5.91352	13.2171	NA	NA	NA
PM1	1	E10|Maltotriose	58	154	60	63	60.691	64.3788	59.509	62.4412	14	13	12.7374	14.0128	14.4226	12.7472	NA	NA	NA
PM1	1	E11|2-Deoxy Adenosine	59	155	67	68	67.206	71.11	66.814	66.63	21	18	19.2525	20.744	21.7275	16.936	NA	NA	NA
PM1	1	E12|Adenosine	60	156	76	78	76.2958	79.8736	75.7442	76.8464	30	28	28.3423	29.5075	30.6577	27.1525	0.0995357	0.0551677	0.0618719
PM1	1	F01|Gly Asp	61	157	36	29	36.2958	30.2562	35.7442	28.4038	10	10	10	10	10	10	NA	NA	NA
PM1	1	F02|Citric Acid	62	158	28	28	28	28.6537	28	27.5263	10	10	10	10	10	10	NA	NA	NA
PM1	1	F03|myo Inositol	63	159	26	23	27.4559	23.2958	25.3641	22.7442	10	10	10	10	10	10	NA	NA	NA
PM1	1	F04|D Threonine	64	160	28	28	28.5726	30.9283	27.5674	26.9917	10	10	10	10	10	10	NA	NA	NA
PM1	1	F05|Fumaric Acid	65	161	31	29	32.321	29.7925	30.419	28.4675	10	10	10	10	10	10	NA	NA	NA
PM1	1	F06|Bromo Succinic Acid	66	162	31	32	32.3361	34.4916	30.4239	30.7684	10	10	10	10	10	10	NA	NA	NA
PM1	1	F07|Propionic Acid	67	163	73	71	73.206	75.0338	72.814	69.2262	27	21	25.2525	24.6678	27.7275	19.5322	0.36257	0.16869	0.37057
PM1	1	F08|Mucic Acid	68	164	50	50	51.8408	52.1511	49.1992	49.0489	4	0	3.8873	1.78502	4.1127	10	NA	NA	NA
PM1	1	F09|Glycolic Acid	69	165	39	48	40.365	49.3508	38.435	47.4292	10	10	10	10	10	10	NA	NA	NA
PM1	1	F10|Glyoxylic Acid	70	166	44	40	45.6227	41.8299	43.2973	39.1301	10	10	10	10	10	10	NA	NA	NA
PM1	1	F11|D Cellobiose	71	167	53	72	53.426	76.0524	52.654	70.2876	7	22	5.47249	25.6863	7.56751	20.5937	NA	NA	NA
PM1	1	F12|Inosine	72	168	66	68	69.1911	70.428	64.5289	66.832	20	18	21.2376	20.0619	19.4424	17.1381	NA	NA	NA
PM1	1	G01|Gly Glu	73	169	44	32	45.1452	33.5486	43.1348	31.2514	10	10	10	10	10	10	NA	NA	NA
PM1	1	G02|Tricarballylic Acid	74	170	30	22	31.3688	22.2958	29.3312	21.7442	10	10	10	10	10	10	NA	NA	NA
PM1	1	G03|L Serine	75	171	22	20	22.4793	25.5153	21.6207	17.7647	10	10	10	10	10	10	NA	NA	NA
PM1	1	G04|L Threonine	76	172	23	14	25.1904	14.5726	22.0496	13.5674	10	10	10	10	10	10	NA	NA	NA
PM1	1	G05|L Alanine	77	173	26	20	26	21.3055	26	19.4145	10	10	10	10	10	10	NA	NA	NA
PM1	1	G06|Ala Gly	78	174	39	32	42.4642	34.5601	37.5758	30.3399	10	10	10	10	10	10	NA	NA	NA
PM1	1	G07|Acetoacetic Acid	79	175	91	79	92.559	80.365	90.001	78.435	45	29	44.6055	29.999	44.9145	28.741	0.633872	0.582267	0.634111
PM1	1	G08|N Acetyl b D Mannosamine	80	176	51	50	53.0251	51.8583	50.0549	49.1017	5	0	5.07158	1.49229	4.96842	10	NA	NA	NA
PM1	1	G09|Mono Methyl Succinate	81	177	50	56	50.366	58.1413	49.694	54.9187	4	6	2.41251	7.77527	4.60749	5.22473	NA	NA	NA
PM1	1	G10|Methyl Pyruvate	82	178	96	82	97.9484	83.5866	94.9316	81.3934	50	32	49.9949	33.2206	49.8451	31.6994	0.643856	0.585375	0.657324
PM1	1	G11|D Malic Acid	83	179	44	56	45.4923	58.2391	43.3277	55.0009	10	6	10	7.87308	10	5.30692	NA	NA	NA
PM1	1	G12|L Malic Acid	84	180	58	55	60.0344	55.9368	57.2056	54.4232	12	5	12.0809	5.57076	12.1191	4.72924	NA	NA	NA
PM1	1	H01|Gly Pro	85	181	54	35	56.1505	35.2958	52.9295	34.7442	8	10	8.19693	10	7.84307	10	NA	NA	NA
PM1	1	H02|p Hydroxy Phenylacetic Acid	86	182	38	26	39.3994	27.732	37.3406	25.108	10	10	10	10	10	10	NA	NA	NA
PM1	1	H03|m Hydroxy Phenylacetic Acid	87	183	38	23	42.2925	25.8489	36.1675	21.6111	10	10	10	10	10	10	NA	NA	NA
PM1	1	H04|Tyramine	88	184	40	25	40.8822	28.046	39.4378	23.734	10	10	10	10	10	10	NA	NA	NA
PM1	1	H05|D Psicose	89	185	63	55	64.8138	57.8009	62.0662	53.8591	17	5	16.8603	7.43489	16.9797	4.16511	NA	NA	NA
PM1	1	H06|L Lyxose	90	186	138	134	139.103	137.551	137.397	132.429	92	84	91.1494	87.1847	92.3106	82.7353	0.131245	0.0824209	0.139731
PM1	1	H07|Glucuronamide	91	187	50	41	50.206	45.0054	49.814	39.2346	4	10	2.25247	10	4.72753	10	NA	NA	NA
PM1	1	H08|Pyruvic Acid	92	188	160	154	161.036	159.118	159.364	151.742	114	104	113.082	108.752	114.278	102.048	0.13245	0.0715047	0.148122
PM1	1	H09|L Galactonic Acid g Lactone	93	189	49	36	50.321	39.128	48.419	34.732	3	10	2.36752	10	3.33248	10	NA	NA	NA
PM1	1	H10|D Galacturonic Acid	94	190	64	49	66.051	52.1456	63.029	47.7144	18	10	18.0975	1.77958	17.9425	10	NA	NA	NA
PM1	1	H11|b Phenylethylamine	95	191	63	63	64.5304	66.5023	62.3496	61.4577	17	13	16.5769	16.1363	17.2631	11.7637	NA	NA	NA
PM1	1	H12|Ethanolamine	96	192	67	62	68.4641	66.8088	66.4959	60.0912	21	12	20.5106	16.4428	21.4094	10.3972	NA	NA	NA
PM2A	2	A01|Negative Control-2	193	289	44	60	44.5278	63.9501	43.5922	58.1499	0	0	0	0	0	0	NA	NA	NA
PM2A	2	A02|Chondroitin Sulfate C	194	290	41	49	42.4567	53.7046	40.4233	46.5554	10	10	10	10	10	10	NA	NA	NA
PM2A	2	A03|a Cyclodextrin	195	291	23	46	23.8534	47.0721	22.4466	45.2479	10	10	10	10	10	10	NA	NA	NA
PM2A	2	A04|b Cyclodextrin	196	292	32	49	33.9872	52.8136	31.0128	46.7464	10	10	10	10	10	10	NA	NA	NA
PM2A	2	A05|g Cyclodextrin	197	293	20	38	21.8158	41.0675	19.3042	36.1125	10	10	10	10	10	10	NA	NA	NA
PM2A	2	A06|Dextrin	198	294	34	63	35.2896	67.2225	33.4104	60.2775	10	3	10	3.27237	10	2.12763	NA	NA	NA
PM2A	2	A07|Gelatin	199	295	17	41	18.0534	43.9468	16.2866	39.2132	10	10	10	10	10	10	NA	NA	NA
PM2A	2	A08|Glycogen	200	296	26	48	28.0475	49.6654	25.1525	46.7546	10	10	10	10	10	10	NA	NA	NA
PM2A	2	A09|Inulin	201	297	49	50	51.279	52.9638	47.941	48.2362	5	10	6.75121	10	4.34879	10	NA	NA	NA
PM2A	2	A10|Laminarin	202	298	37	45	37.366	47.6076	36.694	43.7524	10	10	10	10	10	10	NA	NA	NA
PM2A	2	A11|Mannan	203	299	47	51	49.4979	53.45	45.8421	49.57	3	10	4.97011	10	2.24989	10	NA	NA	NA
PM2A	2	A12|Pectin	204	300	90	90	94.7317	94.6294	88.0483	87.5106	46	30	50.2039	30.6793	44.4561	29.3607	0.616671	0.535114	0.773915
PM2A	2	B01|N Acetyl D Galactosamine	205	301	39	50	40.4423	52.3218	38.3577	48.4982	10	10	10	10	10	10	NA	NA	NA
PM2A	2	B02|N Acetyl Neuraminic Acid	206	302	30	34	31.2896	34.6716	29.4104	33.4484	10	10	10	10	10	10	NA	NA	NA
PM2A	2	B03|b D Allose	207	303	17	38	18.3457	39.7503	16.3743	36.7697	10	10	10	10	10	10	NA	NA	NA
PM2A	2	B04|Amygdalin	208	304	22	32	22.6579	36.7339	21.4221	29.4461	10	10	10	10	10	10	NA	NA	NA
PM2A	2	B05|D Arabinose	209	305	70	89	73.1975	96.9655	68.6625	83.6345	26	29	28.6697	33.0154	25.0703	25.4846	-0.157541	-0.397163	0.169904
PM2A	2	B06|D Arabitol	210	306	13	29	15.86	31.7006	11.94	27.5394	10	10	10	10	10	10	NA	NA	NA
PM2A	2	B07|L Arabitol	211	307	11	22	11	23.9339	11	20.9661	10	10	10	10	10	10	NA	NA	NA
PM2A	2	B08|Arbutin	212	308	15	32	15.9826	35.8016	14.3374	30.0584	10	10	10	10	10	10	NA	NA	NA
PM2A	2	B09|2-Deoxy D Ribose	213	309	173	181	175.885	184.278	171.515	179.222	129	121	131.357	120.328	127.923	121.072	0.092364	0.0883014	0.11763
PM2A	2	B10|m Erythritol	214	310	49	31	53.8867	33.3236	45.7733	29.7364	5	10	9.35886	10	2.18114	10	NA	NA	NA
PM2A	2	B11|D Fucose	215	311	51	40	55.1337	41.8174	48.7263	38.7226	7	10	10.6059	10	5.13411	10	NA	NA	NA
PM2A	2	B12|3 O b D Galactopyranosyl D Arabinose	216	312	38	52	40.8009	61.2519	36.8591	47.6681	10	10	10	10	10	10	NA	NA	NA
PM2A	2	C01|b Gentiobiose	217	313	28	46	28.6327	47.6714	27.4673	45.1686	10	10	10	10	10	10	NA	NA	NA
PM2A	2	C02|L Glucose	218	314	26	31	27.43	32.9339	25.47	29.9661	10	10	10	10	10	10	NA	NA	NA
PM2A	2	C03|D Lactitol	219	315	12	31	13.321	32.165	11.419	30.235	10	10	10	10	10	10	NA	NA	NA
PM2A	2	C04|D Melezitose	220	316	16	22	17.3994	23.3618	15.3406	21.0182	10	10	10	10	10	10	NA	NA	NA
PM2A	2	C05|Maltitol	221	317	11	32	11	35.8194	11	30.2206	10	10	10	10	10	10	NA	NA	NA
PM2A	2	C06|a Methyl D Glucoside	222	318	13	22	14.4284	24.944	12.3516	20.376	10	10	10	10	10	10	NA	NA	NA
PM2A	2	C07|b Methyl D Galactoside	223	319	12	16	13.3361	19.8194	11.4239	14.2206	10	10	10	10	10	10	NA	NA	NA
PM2A	2	C08|3 O Methyl D Glucose	224	320	12	21	13.2731	23.8645	11.4069	19.4755	10	10	10	10	10	10	NA	NA	NA
PM2A	2	C09|b Methyl D Glucuronic Acid	225	321	24	19	24.5278	22.0237	23.5922	17.5563	10	10	10	10	10	10	NA	NA	NA
PM2A	2	C10|a Methyl D Mannoside	226	322	34	30	35.605	30.9751	33.135	29.2049	10	10	10	10	10	10	NA	NA	NA
PM2A	2	C11|b Methyl D Xylopyranoside	227	323	54	29	56.293	30.003	52.847	28.297	10	10	11.7652	10	9.25479	10	NA	NA	NA
PM2A	2	C12|Palatinose	228	324	140	92	142.174	98.7998	138.906	88.1202	96	32	97.6466	34.8497	95.3134	29.9703	1.58496	1.45153	1.70404
PM2A	2	D01|D Raffinose	229	325	34	45	36.9283	48.9756	32.9917	42.8444	10	10	10	10	10	10	NA	NA	NA
PM2A	2	D02|D Salicin	230	326	28	28	32.0951	29.7677	26.3049	27.1323	10	10	10	10	10	10	NA	NA	NA
PM2A	2	D03|Sedoheptulosan	231	327	14	28	15.321	28.7925	13.419	27.4675	10	10	10	10	10	10	NA	NA	NA
PM2A	2	D04|L Sorbose	232	328	16	21	17.2098	21.8822	15.2702	20.4378	10	10	10	10	10	10	NA	NA	NA
PM2A	2	D05|Stachyose	233	329	11	24	11	26.5463	11	22.8137	10	10	10	10	10	10	NA	NA	NA
PM2A	2	D06|D Tagatose	234	330	16	25	18.1145	26.7027	15.1255	23.8573	10	10	10	10	10	10	NA	NA	NA
PM2A	2	D07|Turanose	235	331	14	18	14.7601	19.9667	13.4799	16.9933	10	10	10	10	10	10	NA	NA	NA
PM2A	2	D08|Xylitol	236	332	25	22	25.4665	24.9196	24.5935	20.3804	10	10	10	10	10	10	NA	NA	NA
PM2A	2	D09|N Acetyl D Glucosaminitol	237	333	19	18	20.776	19.9623	17.844	16.8977	10	10	10	10	10	10	NA	NA	NA
PM2A	2	D10|g Amino n Butyric Acid	238	334	45	35	47.9146	41.7287	43.5854	31.8513	1	10	3.38677	10	10	10	NA	NA	NA
PM2A	2	D11|d Amino Valeric Acid	239	335	35	23	39.2162	24.5202	33.2838	21.9598	10	10	10	10	10	10	NA	NA	NA
PM2A	2	D12|Butyric Acid	240	336	127	44	128.263	47.3207	126.157	41.9993	83	10	83.7355	10	82.5645	10	3.05311	3.04552	3.06584
PM2A	2	E01|Capric Acid	241	337	28	36	28.206	37.4866	27.814	35.2734	10	10	10	10	10	10	NA	NA	NA
PM2A	2	E02|Caproic Acid	242	338	25	25	27.6471	26.802	23.8529	24.058	10	10	10	10	10	10	NA	NA	NA
PM2A	2	E03|Citraconic Acid	243	339	25	24	29.1489	24.8487	23.2711	23.4113	10	10	10	10	10	10	NA	NA	NA
PM2A	2	E04|D Citramalic Acid	244	340	13	20	13.7925	22.9907	12.4675	18.5293	10	10	10	10	10	10	NA	NA	NA
PM2A	2	E05|D Glucosamine	245	341	73	96	77.6973	102.289	71.0027	92.7112	29	36	33.1695	38.3387	27.4105	34.5613	-0.311944	-0.484071	-0.0593021
PM2A	2	E06|2-Hydroxy Benzoic Acid	246	342	15	12	18.678	13.3055	13.662	11.4145	10	10	10	10	10	10	NA	NA	NA
PM2A	2	E07|4-Hydroxy Benzoic Acid	247	343	19	11	21.3068	11	17.8132	11	10	10	10	10	10	10	NA	NA	NA
PM2A	2	E08|b Hydroxy Butyric Acid	248	344	15	15	16.4651	18.102	14.3149	13.518	10	10	10	10	10	10	NA	NA	NA
PM2A	2	E09|g Hydroxy Butyric Acid	249	345	22	18	24.3822	19.5211	20.9378	17.2389	10	10	10	10	10	10	NA	NA	NA
PM2A	2	E10|a Keto Valeric Acid	250	346	28	24	29.7188	24.8415	27.2012	23.3785	10	10	10	10	10	10	NA	NA	NA
PM2A	2	E11|Itaconic Acid	251	347	24	43	25.4968	44.4462	23.0632	42.2138	10	10	10	10	10	10	NA	NA	NA
PM2A	2	E12|5 Keto D Gluconic Acid	252	348	89	93	91.1926	94.9598	87.9874	91.6402	45	33	46.6648	31.0097	44.3952	33.4903	0.447459	0.517683	0.478593
PM2A	2	F01|D Lactic Acid Methyl Ester	253	349	50	52	52.0588	56.094	49.1012	49.806	6	10	7.53101	10	5.50899	10	NA	NA	NA
PM2A	2	F02|Malonic Acid	254	350	25	26	28.2321	27.0962	23.8479	25.2438	10	10	10	10	10	10	NA	NA	NA
PM2A	2	F03|Melibionic Acid	255	351	24	23	27.0983	24.5351	22.8217	22.2449	10	10	10	10	10	10	NA	NA	NA
PM2A	2	F04|Oxalic Acid	256	352	20	19	22.9013	20.199	18.9187	18.161	10	10	10	10	10	10	NA	NA	NA
PM2A	2	F05|Oxalomalic Acid	257	353	78	78	79.8882	85.8965	77.1918	74.1235	34	18	35.3603	21.9464	33.5997	15.9736	0.917538	0.614464	1.14644
PM2A	2	F06|Quinic Acid	258	354	17	11	18.2423	11	16.1577	11	10	10	10	10	10	10	NA	NA	NA
PM2A	2	F07|D Ribono 1 4 Lactone	259	355	17	24	17.9606	27.2801	16.3794	21.7799	10	10	10	10	10	10	NA	NA	NA
PM2A	2	F08|Sebacic Acid	260	356	17	11	18.3843	11	16.3357	11	10	10	10	10	10	10	NA	NA	NA
PM2A	2	F09|Sorbic Acid	261	357	53	63	56.5343	65.2091	51.6057	61.7109	9	3	12.0065	1.25898	8.01347	3.56102	NA	NA	NA
PM2A	2	F10|Succinamic Acid	262	358	28	20	29.5143	21.2262	27.2857	19.3538	10	10	10	10	10	10	NA	NA	NA
PM2A	2	F11|D Tartaric Acid	263	359	30	30	30.2958	33.8006	29.7442	27.3994	10	10	10	10	10	10	NA	NA	NA
PM2A	2	F12|L Tartaric Acid	264	360	45	41	46.278	42.33	43.962	40.37	1	10	1.75021	10	0.369787	10	NA	NA	NA
PM2A	2	G01|Acetamide	265	361	44	34	47.2272	34.852	42.7528	33.308	0	10	2.69941	10	10	10	NA	NA	NA
PM2A	2	G02|L Alaninamide	266	362	30	25	30.4793	26.6588	29.6207	24.1612	10	10	10	10	10	10	NA	NA	NA
PM2A	2	G03|N Acetyl L Glutamic Acid	267	363	26	21	28.147	22.003	25.113	20.297	10	10	10	10	10	10	NA	NA	NA
PM2A	2	G04|L Arginine	268	364	22	18	23.5323	19.4215	20.9277	17.2985	10	10	10	10	10	10	NA	NA	NA
PM2A	2	G05|Glycine	269	365	20	19	20.9606	20.3508	19.3794	18.4292	10	10	10	10	10	10	NA	NA	NA
PM2A	2	G06|L Histidine	270	366	16	11	18.86	11	14.94	11	10	10	10	10	10	10	NA	NA	NA
PM2A	2	G07|L Homoserine	271	367	16	14	17.0123	15.321	15.4077	13.419	10	10	10	10	10	10	NA	NA	NA
PM2A	2	G08|L Hydroxyproline	272	368	25	11	29.0951	11	23.3049	11	10	10	10	10	10	10	NA	NA	NA
PM2A	2	G09|L Isoleucine	273	369	16	15	16.8235	16.4141	15.4565	14.3459	10	10	10	10	10	10	NA	NA	NA
PM2A	2	G10|L Leucine	274	370	31	17	31.4793	18.9135	30.6207	16.0465	10	10	10	10	10	10	NA	NA	NA
PM2A	2	G11|L Lysine	275	371	29	24	29.426	25.1765	28.654	23.1635	10	10	10	10	10	10	NA	NA	NA
PM2A	2	G12|L Methionine	276	372	33	33	34.8113	35.9838	32.1687	31.5762	10	10	10	10	10	10	NA	NA	NA
PM2A	2	H01|L Ornithine	277	373	52	41	52.6144	43.2827	51.5456	39.7373	8	10	8.08659	10	7.95341	10	NA	NA	NA
PM2A	2	H02|L Phenylalanine	278	374	35	26	38.1732	27.1045	33.7868	25.3555	10	10	10	10	10	10	NA	NA	NA
PM2A	2	H03|L Pyroglutamic Acid	279	375	40	27	45.1712	28.8645	37.9888	26.0555	10	10	0.64335	10	10	10	NA	NA	NA
PM2A	2	H04|L Valine	280	376	32	17	32.691	18.6588	31.509	15.8812	10	10	10	10	10	10	NA	NA	NA
PM2A	2	H05|D L Carnitine	281	377	34	24	35.6532	26.9324	33.0268	22.5676	10	10	10	10	10	10	NA	NA	NA
PM2A	2	H06|Butylamine-sec-	282	378	25	11	27.3174	11	24.1026	11	10	10	10	10	10	10	NA	NA	NA
PM2A	2	H07|D L Octopamine	283	379	33	20	34.8075	23.1699	31.8925	17.8701	10	10	10	10	10	10	NA	NA	NA
PM2A	2	H08|Putrescine	284	380	32	15	34.1274	16.4722	31.0126	14.2678	10	10	10	10	10	10	NA	NA	NA
PM2A	2	H09|Dihydroxy Acetone	285	381	183	176	185.405	178.738	181.795	174.662	139	116	140.878	114.788	138.202	116.512	0.26096	0.267817	0.273958
PM2A	2	H10|2 3 Butanediol	286	382	40	17	42.1979	18.5547	38.8821	16.2053	10	10	10	10	10	10	NA	NA	NA
PM2A	2	H11|2 3 Butanedione	287	383	41	33	42.4178	34.8843	40.4622	31.9757	10	10	10	10	10	10	NA	NA	NA
PM2A	2	H12|3 Hydroxy 2 Butanone	288	384	59	45	62.6768	46.5141	57.5432	43.9259	15	10	18.149	10	13.951	10	NA	NA	NA
PM5	5	A01|Negative Control-6	769	865	26	53	27.4559	61.2468	25.3641	49.8932	0	0	0	0	0	0	NA	NA	NA
PM5	5	A02|Positive Control	770	866	283	296	285.611	297.656	281.829	295.264	257	243	258.155	236.409	256.465	245.371	0.080812	0.117477	0.0732727
PM5	5	A03|L Alanine	771	867	11	36	11	37.5866	11	35.3934	10	10	10	10	10	10	NA	NA	NA
PM5	5	A04|L Arginine	772	868	12	35	13.3055	35.8822	11.4145	34.4378	10	10	10	10	10	10	NA	NA	NA
PM5	5	A05|L Asparagine	773	869	11	34	11	36.823	11	32.677	10	10	10	10	10	10	NA	NA	NA
PM5	5	A06|L Aspartic Acid	774	870	11	39	11	42.2019	11	37.3581	10	10	10	10	10	10	NA	NA	NA
PM5	5	A07|L Cysteine	775	871	11	38	11	39.6895	11	37.1305	10	10	10	10	10	10	NA	NA	NA
PM5	5	A08|L Glutamic Acid	776	872	11	41	11	46.8121	11	38.2079	10	10	10	10	10	10	NA	NA	NA
PM5	5	A09|Adenosine 3-5-Cyclic Monophosphate	777	873	13	40	13.8235	46.2886	12.4565	36.9714	10	10	10	10	10	10	NA	NA	NA
PM5	5	A10|Adenine	778	874	14	45	15.6838	49.2278	13.1762	43.0322	10	10	10	10	10	10	NA	NA	NA
PM5	5	A11|Adenosine	779	875	29	57	30.9872	66.6911	28.0128	52.0889	3	4	3.53132	5.44435	2.64868	2.19565	NA	NA	NA
PM5	5	A12|2-Deoxy Adenosine	780	876	42	75	46.5857	89.1666	39.9143	67.9934	16	22	19.1298	27.9198	14.5502	18.1002	NA	NA	NA
PM5	5	B01|L Glutamine-2	781	877	24	47	25.6838	58.9237	23.1762	42.6363	10	10	10	10	10	10	NA	NA	NA
PM5	5	B02|Glycine-2	782	878	17	30	19.6571	34.2407	15.8029	28.1993	10	10	10	10	10	10	NA	NA	NA
PM5	5	B03|L Histidine-2	783	879	11	29	11	33.7617	11	25.7383	10	10	10	10	10	10	NA	NA	NA
PM5	5	B04|L Isoleucine-2	784	880	11	22	11	23.8204	11	21.2396	10	10	10	10	10	10	NA	NA	NA
PM5	5	B05|L Leucine-2	785	881	11	33	11	36.9083	11	30.6717	10	10	10	10	10	10	NA	NA	NA
PM5	5	B06|L Lysine-2	786	882	11	25	11	28.9711	11	23.3889	10	10	10	10	10	10	NA	NA	NA
PM5	5	B07|L Methionine-2	787	883	11	25	11	26.4337	11	23.9863	10	10	10	10	10	10	NA	NA	NA
PM5	5	B08|L Phenylalanine-2	788	884	11	30	11	33.0976	11	28.2824	10	10	10	10	10	10	NA	NA	NA
PM5	5	B09|Guanosine 3-5-Cyclic Monophosphate	789	885	11	28	11	31.1827	11	26.4973	10	10	10	10	10	10	NA	NA	NA
PM5	5	B10|Guanine	790	886	11	40	11	43.1661	11	38.5139	10	10	10	10	10	10	NA	NA	NA
PM5	5	B11|Guanosine	791	887	22	43	23.7379	49.3772	21.1621	39.3828	10	10	10	10	10	10	NA	NA	NA
PM5	5	B12|2-Deoxy Guanosine	792	888	31	62	32.361	75.6899	30.379	54.7901	5	9	4.90514	14.4431	5.01486	4.89692	NA	NA	NA
PM5	5	C01|L Proline	793	889	19	37	19.7601	38.8736	18.4799	35.8464	10	10	10	10	10	10	NA	NA	NA
PM5	5	C02|L Serine	794	890	13	27	14.1198	30.0816	12.2402	25.8584	10	10	10	10	10	10	NA	NA	NA
PM5	5	C03|L Threonine	795	891	11	27	11	28.2389	11	26.4011	10	10	10	10	10	10	NA	NA	NA
PM5	5	C04|L Tryptophan	796	892	11	15	11	17.7933	11	13.6667	10	10	10	10	10	10	NA	NA	NA
PM5	5	C05|L Tyrosine	797	893	11	25	11	30.6513	11	21.5287	10	10	10	10	10	10	NA	NA	NA
PM5	5	C06|L Valine	798	894	11	18	11	21.2217	11	15.9983	10	10	10	10	10	10	NA	NA	NA
PM5	5	C07|L Isoleucine-L Valine	799	895	11	14	11	16.1104	11	13.0496	10	10	10	10	10	10	NA	NA	NA
PM5	5	C08|L Hydroxyproline	800	896	11	14	11	15.7495	11	13.2905	10	10	10	10	10	10	NA	NA	NA
PM5	5	C09| 5 4-Amino Imidazole 4 5-Carboxamide	801	897	14	22	14	24.4674	14	20.6326	10	10	10	10	10	10	NA	NA	NA
PM5	5	C10|Hypoxanthine	802	898	11	34	11	41.4595	11	30.2605	10	10	10	10	10	10	NA	NA	NA
PM5	5	C11|Inosine	803	899	21	31	21.206	33.5137	20.814	29.6463	10	10	10	10	10	10	NA	NA	NA
PM5	5	C12|2-Deoxy Inosine	804	900	28	48	29.1727	57.072	27.0673	43.768	2	10	1.71684	10	1.70316	10	NA	NA	NA
PM5	5	D01|L Ornithine	805	901	25	39	25.8235	44.2445	24.4565	36.9355	10	10	10	10	10	10	NA	NA	NA
PM5	5	D02|L Citrulline	806	902	13	22	13.426	23.5401	12.654	21.4199	10	10	10	10	10	10	NA	NA	NA
PM5	5	D03|Chorismic Acid	807	903	11	25	11	27.7016	11	23.8584	10	10	10	10	10	10	NA	NA	NA
PM5	5	D04|Shikimic Acid--	808	904	11	18	11	21.1375	11	16.8225	10	10	10	10	10	10	NA	NA	NA
PM5	5	D05|L Homoserine Lactone	809	905	11	20	11	22.4913	11	18.2887	10	10	10	10	10	10	NA	NA	NA
PM5	5	D06|D Alanine	810	906	11	20	11	21.465	11	18.955	10	10	10	10	10	10	NA	NA	NA
PM5	5	D07|D Aspartic Acid	811	907	11	20	11	22.0484	11	18.9716	10	10	10	10	10	10	NA	NA	NA
PM5	5	D08|D Glutamic Acid	812	908	11	23	11	26.7019	11	21.4381	10	10	10	10	10	10	NA	NA	NA
PM5	5	D09|D L Diamino Pimelic Acid	813	909	12	27	12.2958	27.7439	11.7442	26.4161	10	10	10	10	10	10	NA	NA	NA
PM5	5	D10|Cytosine	814	910	16	39	17.3788	42.2546	15.4412	37.3854	10	10	10	10	10	10	NA	NA	NA
PM5	5	D11|Cytidine	815	911	21	24	22.0775	24.7864	20.2825	23.4336	10	10	10	10	10	10	NA	NA	NA
PM5	5	D12|2-Deoxy Cytidine	816	912	27	37	28.3788	38.647	26.4412	35.913	1	10	0.922961	10	1.07704	10	NA	NA	NA
PM5	5	E01|Putrescine	817	913	23	33	26.1535	40.4662	21.5465	30.2738	10	10	10	10	10	10	NA	NA	NA
PM5	5	E02|Spermidine	818	914	12	23	12	29.4102	12	20.6098	10	10	10	10	10	10	NA	NA	NA
PM5	5	E03|Spermine	819	915	11	19	11	22.4705	11	17.6695	10	10	10	10	10	10	NA	NA	NA
PM5	5	E04|Pyridoxine	820	916	13	15	14.3055	16.1261	12.4145	14.3139	10	10	10	10	10	10	NA	NA	NA
PM5	5	E05|Pyridoxal	821	917	11	15	11	16.9499	11	14.2101	10	10	10	10	10	10	NA	NA	NA
PM5	5	E06|Pyridoxamine	822	918	11	14	11	15.8138	11	13.0662	10	10	10	10	10	10	NA	NA	NA
PM5	5	E07|b Alanine	823	919	11	14	11	15.4866	11	13.2734	10	10	10	10	10	10	NA	NA	NA
PM5	5	E08|D Pantothenic Acid	824	920	19	16	21.1182	17.4942	18.0618	15.3858	10	10	10	10	10	10	NA	NA	NA
PM5	5	E09|Orotic Acid	825	921	12	22	13.3055	23.8366	11.4145	21.0834	10	10	10	10	10	10	NA	NA	NA
PM5	5	E10|Uracil	826	922	17	30	17	31.9075	17	28.9925	10	10	10	10	10	10	NA	NA	NA
PM5	5	E11|Uridine	827	923	16	31	16.9099	32.5022	15.4301	29.9578	10	10	10	10	10	10	NA	NA	NA
PM5	5	E12|2-Deoxy Uridine	828	924	33	55	35.5605	62.9486	31.7795	51.1714	7	2	8.10466	1.70181	6.41534	1.27819	NA	NA	NA
PM5	5	F01|Quinolinic Acid	829	925	28	28	29.4141	30.837	27.3459	26.583	2	10	1.95825	10	1.98175	10	NA	NA	NA
PM5	5	F02|Nicotinic Acid	830	926	17	16	17.7533	17.7587	16.4467	15.3013	10	10	10	10	10	10	NA	NA	NA
PM5	5	F03|Nicotinamide	831	927	12	14	12.8534	17.3359	11.4466	12.7441	10	10	10	10	10	10	NA	NA	NA
PM5	5	F04|b Nicotinamide Adenine Dinucleotide	832	928	11	11	11	11	11	11	10	10	10	10	10	10	NA	NA	NA
PM5	5	F05|d Amino Levulinic Acid	833	929	11	14	11	18.3253	11	12.4347	10	10	10	10	10	10	NA	NA	NA
PM5	5	F06|Hematin	834	930	13	11	14.3055	11	12.4145	11	10	10	10	10	10	10	NA	NA	NA
PM5	5	F07|Deferoxamine Mesylate	835	931	12	11	13.3055	11	11.4145	11	10	10	10	10	10	10	NA	NA	NA
PM5	5	F08|D Glucose	836	932	12	11	12.206	11	11.814	11	10	10	10	10	10	10	NA	NA	NA
PM5	5	F09|N Acetyl D Glucosamine	837	933	13	19	14.7067	21.6042	11.8933	17.4958	10	10	10	10	10	10	NA	NA	NA
PM5	5	F10|Thymine	838	934	27	23	28.8699	24.7185	26.1701	21.8615	1	10	1.41401	10	0.805993	10	NA	NA	NA
PM5	5	F11|Glutathione	839	935	19	33	19.6827	34.4773	18.4773	32.2227	10	10	10	10	10	10	NA	NA	NA
PM5	5	F12|Thymidine	840	936	33	47	35.7122	55.0527	31.6678	43.1073	7	10	8.25636	10	6.30364	10	NA	NA	NA
PM5	5	G01|Oxaloacetic Acid	841	937	33	31	34.6807	32.3737	31.8193	30.0863	7	10	7.22481	10	6.45519	10	NA	NA	NA
PM5	5	G02|D Biotin	842	938	26	22	27.43	31.1845	25.47	18.6555	0	10	10	10	0.105889	10	NA	NA	NA
PM5	5	G03|Cyanocobalamin	843	939	20	16	21.2389	16.9767	19.4011	15.3033	10	10	10	10	10	10	NA	NA	NA
PM5	5	G04|p Amino Benzoic Acid	844	940	19	11	19.5726	11	18.5674	11	10	10	10	10	10	10	NA	NA	NA
PM5	5	G05|Folic Acid	845	941	15	13	15	15.8835	15	11.9565	10	10	10	10	10	10	NA	NA	NA
PM5	5	G06|Inosine-Thiamine	846	942	21	11	22.4575	11	20.2625	11	10	10	10	10	10	10	NA	NA	NA
PM5	5	G07|Thiamine	847	943	12	11	12.4793	11	11.6207	11	10	10	10	10	10	10	NA	NA	NA
PM5	5	G08|Thiamine Pyrophosphate	848	944	22	11	22.691	11	21.509	11	10	10	10	10	10	10	NA	NA	NA
PM5	5	G09|Riboflavin	849	945	17	14	18.3055	16.5996	16.4145	12.8004	10	10	10	10	10	10	NA	NA	NA
PM5	5	G10|Pyrrolo Quinoline Quinone	850	946	33	20	33.5278	23.3943	32.5922	18.4657	7	10	6.07194	10	7.22806	10	NA	NA	NA
PM5	5	G11|Menadione	851	947	22	28	22.5278	30.1505	21.5922	26.9295	10	10	10	10	10	10	NA	NA	NA
PM5	5	G12|myo Inositol	852	948	35	36	36.5143	37.9771	34.2857	35.0029	9	10	9.05844	10	8.92156	10	NA	NA	NA
PM5	5	H01|Butyric Acid	853	949	39	34	41.0067	39.1038	38.0333	32.0762	13	10	13.5508	10	12.6692	10	NA	NA	NA
PM5	5	H02|a Hydroxy Butyric Acid	854	950	29	20	29.206	22.9244	28.814	18.9356	3	10	1.75013	10	3.44987	10	NA	NA	NA
PM5	5	H03|a Keto Butyric Acid	855	951	25	18	27.3174	20.1413	24.1026	16.9187	10	10	10	10	10	10	NA	NA	NA
PM5	5	H04|Na Caprylate	856	952	35	13	37.4778	14.7988	33.8022	12.2812	9	10	10.0219	10	8.43811	10	NA	NA	NA
PM5	5	H05|D L a Lipoic Acid	857	953	24	18	24	26.7537	24	14.8263	10	10	10	10	10	10	NA	NA	NA
PM5	5	H06|D L Mevalonic Acid Lactone	858	954	25	11	25.206	11	24.814	11	10	10	10	10	10	10	NA	NA	NA
PM5	5	H07|D L Carnitine	859	955	24	11	24.5278	11	23.5922	11	10	10	10	10	10	10	NA	NA	NA
PM5	5	H08|Choline	860	956	29	13	30.2731	15.4778	28.4069	11.8022	3	10	2.81726	10	3.04274	10	NA	NA	NA
PM5	5	H09|Tween 20	861	957	25	13	26.2731	15.1853	24.4069	12.1147	10	10	10	10	10	10	NA	NA	NA
PM5	5	H10|Tween 40	862	958	36	15	37.2562	16.619	35.4038	14.141	10	10	9.80037	10	10.0396	10	NA	NA	NA
PM5	5	H11|Tween 60	863	959	32	23	32	24.3361	32	22.4239	6	10	4.54413	10	6.63587	10	NA	NA	NA
PM5	5	H12|Tween 80	864	960	46	39	46.4793	41.3527	45.6207	37.3873	20	10	19.0234	10	20.2566	10	NA	NA	NA
PM9	9	A01|1% NaCl	1537	1633	250	269	251.145	269.792	249.395	268.468	222	222	222.326	221.362	221.974	221.998	0	0.00397728	0.00213582
PM9	9	A02|2% NaCl	1538	1634	226	255	226.426	256.554	225.654	254.366	198	208	197.608	208.124	198.232	207.896	-0.0710831	-0.0702523	-0.0732218
PM9	9	A03|3% NaCl	1539	1635	201	228	202.404	228	200.396	228	173	181	173.586	179.57	172.974	181.53	-0.0652177	-0.0539939	-0.0645547
PM9	9	A04|4% NaCl	1540	1636	200	215	200	215.528	200	214.592	172	168	171.182	167.098	172.578	168.122	0.0339473	0.0465565	0.0260201
PM9	9	A05|5% NaCl	1541	1637	184	195	184.206	195.296	183.814	194.744	156	148	155.388	146.866	156.392	148.274	0.0759489	0.0906694	0.0676064
PM9	9	A06|5 5% NaCl	1542	1638	176	183	176.528	183	175.592	183	148	136	147.71	134.57	148.17	136.53	0.121991	0.138899	0.113547
PM9	9	A07|6% NaCl	1543	1639	163	177	164.405	177.934	162.455	176.386	135	130	135.587	129.504	135.033	129.916	0.0544478	0.0603138	0.0616413
PM9	9	A08|6 5% NaCl	1544	1640	154	170	155.256	171.294	153.404	169.086	126	123	126.438	122.864	125.982	122.616	0.0347654	0.0361579	0.0442803
PM9	9	A09|7% NaCl	1545	1641	155	168	155.753	170.54	154.447	166.74	127	121	126.935	122.11	127.025	120.27	0.0698214	0.0569279	0.0778163
PM9	9	A10|8% NaCl	1546	1642	66	163	71.2801	163.426	63.5199	162.654	38	116	42.462	114.996	36.098	116.184	-1.61005	-1.67159	-1.45217
PM9	9	A11|9% NaCl	1547	1643	135	149	135.296	149	134.744	149	107	102	106.478	100.57	107.322	102.53	0.0690416	0.0937501	0.054505
PM9	9	A12|10% NaCl	1548	1644	67	80	72.6357	87.4634	64.1843	76.8766	39	33	43.8176	39.0334	36.7624	30.4066	NA	NA	NA
PM9	9	B01|6% NaCl	1549	1645	186	178	186.206	178.824	185.814	177.456	158	131	157.388	130.394	158.392	130.986	0.270358	0.280628	0.264907
PM9	9	B02|Betaine-6% NaCl	1550	1646	191	184	192.321	184.726	190.419	183.494	191	184	192.321	184.726	190.419	183.494	0.0538669	0.0437875	0.0677864
PM9	9	B03|N N Dimethyl Glycine-6% NaCl	1551	1647	157	162	158.336	162	156.424	162	157	162	158.336	162	156.424	162	-0.0452293	-0.0505332	-0.0330033
PM9	9	B04|Sarcosine-6% NaCl	1552	1648	171	176	171.691	176.937	170.509	175.423	171	176	171.691	176.937	170.509	175.423	-0.0415791	-0.0533857	-0.0310257
PM9	9	B05|Dimethyl Sulphonyl Propionate-6% NaCl	1553	1649	145	154	147.768	154.792	143.372	153.468	145	154	147.768	154.792	143.372	153.468	-0.0868775	-0.110572	-0.0545994
PM9	9	B06|MOPS-6% NaCl	1554	1650	168	182	169.587	183.53	167.173	181.35	168	182	169.587	183.53	167.173	181.35	-0.115477	-0.134679	-0.0967462
PM9	9	B07|Ectoine-6% NaCl	1555	1651	177	174	177	175.351	177	173.429	177	174	177	175.351	177	173.429	0.0246621	0.0135054	0.0294024
PM9	9	B08|Choline-6% NaCl	1556	1652	175	180	176.369	180.206	174.331	179.814	175	180	176.369	180.206	174.331	179.814	-0.040642	-0.0478163	-0.0279099
PM9	9	B09|Phosphorylcholine-6% NaCl	1557	1653	191	194	191	196.051	191	193.089	191	194	191	196.051	191	193.089	-0.022484	-0.0376548	-0.0156949
PM9	9	B10|Creatine-6% NaCl	1558	1654	165	182	165.528	183.53	164.592	181.35	165	182	165.528	183.53	164.592	181.35	-0.141472	-0.157123	-0.1317
PM9	9	B11|Creatinine-6% NaCl	1559	1655	178	186	179.616	187.405	177.424	185.455	178	186	179.616	187.405	177.424	185.455	-0.0634254	-0.0789604	-0.0461512
PM9	9	B12|L Carnitine-6% NaCl	1560	1656	147	194	147	194.726	147	193.494	147	194	147	194.726	147	193.494	-0.40024	-0.405632	-0.39647
PM9	9	C01|K Cl-6% NaCl	1561	1657	186	178	187.221	178.366	185.399	177.694	186	178	187.221	178.366	185.399	177.694	0.0634254	0.0557923	0.0753478
PM9	9	C02|L Proline-6% NaCl	1562	1658	169	170	171.588	171.621	167.712	169.359	169	170	171.588	171.621	167.712	169.359	-0.0085115	-0.0332399	0.0188639
PM9	9	C03|N Acetyl L Glutamine-6% NaCl	1563	1659	161	173	161.366	174.273	160.694	172.407	161	173	161.366	174.273	160.694	172.407	-0.103711	-0.117034	-0.0954804
PM9	9	C04|b Glutamic Acid-6% NaCl	1564	1660	184	170	185.321	173.234	183.419	168.646	184	170	185.321	173.234	183.419	168.646	0.114171	0.0824193	0.13603
PM9	9	C05|g Amino n Butyric Acid-6% NaCl	1565	1661	156	175	157.314	175.853	155.366	174.447	156	175	157.314	175.853	155.366	174.447	-0.165809	-0.178701	-0.14914
PM9	9	C06|Glutathione-6% NaCl	1566	1662	159	164	160.475	164.726	158.505	163.494	159	164	160.475	164.726	158.505	163.494	-0.044669	-0.0555404	-0.0268886
PM9	9	C07|Glycerol-6% NaCl	1567	1663	175	168	175	169.671	175	167.169	175	168	175	169.671	175	167.169	0.0588937	0.0446113	0.0660513
PM9	9	C08|D Trehalose-6% NaCl	1568	1664	168	157	168.296	158.306	167.744	156.414	168	157	168.296	158.306	167.744	156.414	0.0976967	0.0835515	0.105625
PM9	9	C09|Trimethylamine N Oxide-6% NaCl	1569	1665	181	179	182.475	179.426	180.505	178.654	181	179	182.475	179.426	180.505	178.654	0.0160301	0.008652	0.0305285
PM9	9	C10|Trimethylamine-6% NaCl	1570	1666	140	146	140.366	148.444	139.694	145.016	140	146	140.366	148.444	139.694	145.016	-0.0605415	-0.0876489	-0.0470184
PM9	9	C11|Octopine-6% NaCl	1571	1667	165	171	165.91	171.206	164.43	170.814	165	171	165.91	171.206	164.43	170.814	-0.0515303	-0.0582591	-0.042026
PM9	9	C12|Trigonelline-6% NaCl	1572	1668	155	184	155.849	184.901	154.411	183.359	155	184	155.849	184.901	154.411	183.359	-0.247438	-0.259972	-0.234527
PM9	9	D01|3% K Cl	1573	1669	233	233	233	234.485	233	232.515	233	233	233	234.485	233	232.515	0	-0.00916518	0.00300566
PM9	9	D02|4% K Cl	1574	1670	214	218	214.479	218.528	213.621	217.592	214	218	214.479	218.528	213.621	217.592	-0.0267173	-0.0327656	-0.0207882
PM9	9	D03|5% K Cl	1575	1671	198	194	200.949	194	197.011	194	198	194	200.949	194	197.011	194	0.0294438	0.0222163	0.0507759
PM9	9	D04|6% K Cl	1576	1672	205	196	206.256	198.801	204.404	194.859	205	196	206.256	198.801	204.404	194.859	0.0647703	0.0400973	0.0820066
PM9	9	D05|2% Na Sulfate	1577	1673	253	252	254.306	252.691	252.414	251.509	253	252	254.306	252.691	252.414	251.509	0.00571365	-0.00157934	0.0159525
PM9	9	D06|3% Na Sulfate	1578	1674	246	244	246.614	245.336	245.546	243.424	246	244	246.614	245.336	245.546	243.424	0.0117772	0.00123122	0.0187864
PM9	9	D07|4% Na Sulfate	1579	1675	252	237	252	238.321	252	236.419	252	237	252	238.321	252	236.419	0.0885367	0.0805174	0.092078
PM9	9	D08|5% Na Sulfate	1580	1676	208	219	208	219	208	219	208	219	208	219	208	219	-0.0743473	-0.0743473	-0.0743473
PM9	9	D09|5% Ethylene Glycol	1581	1677	263	259	263.206	260.203	262.814	258.397	263	259	263.206	260.203	262.814	258.397	0.0221107	0.0144063	0.0266013
PM9	9	D10|10% Ethylene Glycol	1582	1678	256	249	256.91	249	255.43	249	256	249	256.91	249	255.43	249	0.0399981	0.0367826	0.0451169
PM9	9	D11|15% Ethylene Glycol	1583	1679	264	234	264.614	234.426	263.546	233.654	264	234	264.614	234.426	263.546	233.654	0.174029	0.16892	0.179518
PM9	9	D12|20% Ethylene Glycol	1584	1680	251	248	252.392	250.843	250.448	246.837	251	248	252.392	250.843	250.448	246.837	0.0173472	-0.0022774	0.0321114
PM9	9	E01|1% Na Formate	1585	1681	267	266	267	266.206	267	265.814	267	266	267	266.206	267	265.814	0.0054135	0.00429667	0.00642263
PM9	9	E02|2% Na Formate	1586	1682	231	238	231.573	238	230.567	238	231	238	231.573	238	230.567	238	-0.0430687	-0.045773	-0.039497
PM9	9	E03|3% Na Formate	1587	1683	215	229	215	229.366	215	228.694	215	229	215	229.366	215	228.694	-0.0910109	-0.0933151	-0.0890817
PM9	9	E04|4% Na Formate	1588	1684	188	199	190.81	200.273	186.91	198.407	188	199	190.81	200.273	186.91	198.407	-0.0820358	-0.0996285	-0.0563219
PM9	9	E05|5% Na Formate	1589	1685	133	28	137.293	29.4314	131.327	27.4086	133	28	137.293	29.4314	131.327	27.4086	2.24793	2.15773	2.32456
PM9	9	E06|6% Na Formate	1590	1686	27	21	28.33	21.5278	26.37	20.5922	27	21	28.33	21.5278	26.37	20.5922	NA	NA	NA
PM9	9	E07|2% Urea	1591	1687	237	242	237.614	243.485	236.546	241.515	237	242	237.614	243.485	236.546	241.515	-0.03012	-0.0417141	-0.023491
PM9	9	E08|3% Urea	1592	1688	233	244	233	244.296	233	243.744	233	244	233	244.296	233	243.744	-0.0665512	-0.068299	-0.0650381
PM9	9	E09|4% Urea	1593	1689	251	249	251.366	249.296	250.694	248.744	251	249	251.366	249.296	250.694	248.744	0.0115416	0.00806885	0.0151267
PM9	9	E10|5% Urea	1594	1690	187	198	188.065	198.934	186.215	197.386	187	198	188.065	198.934	186.215	197.386	-0.0824622	-0.095319	-0.0697898
PM9	9	E11|6% Urea	1595	1691	26	43	27.365	50.8336	25.435	39.7064	26	43	27.365	50.8336	25.435	39.7064	NA	NA	NA
PM9	9	E12|7% Urea	1596	1692	46	62	46.9368	68.1545	45.4232	59.4055	46	62	46.9368	68.1545	45.4232	59.4055	NA	NA	NA
PM9	9	F01|1% Na Lactate	1597	1693	243	240	244.414	240	242.346	240	243	240	244.414	240	242.346	240	0.0179219	0.0140332	0.0262932
PM9	9	F02|2% Na Lactate	1598	1694	227	227	227.792	228.568	226.468	226.212	227	227	227.792	228.568	226.468	226.212	0	-0.013322	0.0100474
PM9	9	F03|3% Na Lactate	1599	1695	211	205	211	205.366	211	204.694	211	205	211	205.366	211	204.694	0.0416191	0.0390454	0.0437744
PM9	9	F04|4% Na Lactate	1600	1696	200	53	210.425	58.5377	195.935	50.7023	200	53	210.425	58.5377	195.935	50.7023	1.91594	1.74294	2.05318
PM9	9	F05|5% Na Lactate	1601	1697	24	24	24	26.7894	24	22.8106	24	24	24	26.7894	24	22.8106	NA	NA	NA
PM9	9	F06|6% Na Lactate	1602	1698	23	16	23	16.8534	23	15.4466	23	16	23	16.8534	23	15.4466	NA	NA	NA
PM9	9	F07|7% Na Lactate	1603	1699	22	16	23.3508	16.4793	21.4292	15.6207	22	16	23.3508	16.4793	21.4292	15.6207	NA	NA	NA
PM9	9	F08|8% Na Lactate	1604	1700	24	17	25.4052	18.0332	23.4548	16.3268	24	17	25.4052	18.0332	23.4548	16.3268	NA	NA	NA
PM9	9	F09|9% Na Lactate	1605	1701	25	19	26.5618	19.8235	24.2582	18.4565	25	19	26.5618	19.8235	24.2582	18.4565	NA	NA	NA
PM9	9	F10|10% Na Lactate	1606	1702	42	82	50.0438	86.8566	36.6562	79.9834	42	82	50.0438	86.8566	36.6562	79.9834	NA	NA	NA
PM9	9	F11|11% Na Lactate	1607	1703	37	36	40.9014	38.837	35.1386	34.583	37	36	40.9014	38.837	35.1386	34.583	NA	NA	NA
PM9	9	F12|12% Na Lactate	1608	1704	49	53	52.015	59.8251	47.805	50.1749	49	53	52.015	59.8251	47.805	50.1749	NA	NA	NA
PM9	9	G01|20mM Na Phosphate pH 7	1609	1705	241	244	241.76	245.29	240.48	243.41	241	244	241.76	245.29	240.48	243.41	-0.017848	-0.0285696	-0.0098148
PM9	9	G02|50mM Na Phosphate pH 7	1610	1706	247	260	248.505	260.528	246.335	259.592	247	260	248.505	260.528	246.335	259.592	-0.0740006	-0.080818	-0.0629699
PM9	9	G03|100mM Na Phosphate pH 7	1611	1707	244	206	244.366	207.273	243.694	205.407	244	206	244.366	207.273	243.694	205.407	0.244237	0.233537	0.250559
PM9	9	G04|200mM Na Phosphate pH 7	1612	1708	41	27	42.0775	27.206	40.2825	26.814	41	27	42.0775	27.206	40.2825	26.814	NA	NA	NA
PM9	9	G05|20mM Na Benzoate pH 5 2	1613	1709	30	22	30.8534	26.9286	29.4466	19.5714	30	22	30.8534	26.9286	29.4466	19.5714	NA	NA	NA
PM9	9	G06|50mM Na Benzoate pH 5 2	1614	1710	38	17	39.7379	19.0848	37.1621	16.0752	38	17	39.7379	19.0848	37.1621	16.0752	NA	NA	NA
PM9	9	G07|100mM Na Benzoate pH 5 2	1615	1711	39	28	40.2995	28.426	38.1205	27.654	39	28	40.2995	28.426	38.1205	27.654	NA	NA	NA
PM9	9	G08|200mM Na Benzoate pH 5 2	1616	1712	61	37	64.4499	39.0067	59.6101	36.0333	61	37	64.4499	39.0067	59.6101	36.0333	NA	NA	NA
PM9	9	G09|10mM Ammonium Sulfate pH 8	1617	1713	171	157	171.614	157	170.546	157	171	157	171.614	157	170.546	157	0.123232	0.119393	0.128406
PM9	9	G10|20mM Ammonium Sulfate pH 8	1618	1714	171	154	173.68	154	169.66	154	171	154	173.68	154	169.66	154	0.151066	0.139717	0.173501
PM9	9	G11|50mM Ammonium Sulfate pH 8	1619	1715	163	156	163	157.306	163	155.414	163	156	163	157.306	163	155.414	0.0633259	0.0513026	0.0687511
PM9	9	G12|100mM Ammonium Sulfate pH 8	1620	1716	180	177	181.221	177	179.399	177	180	177	181.221	177	179.399	177	0.0242475	0.0194222	0.0340011
PM9	9	H01|10mM Na Nitrate	1621	1717	281	273	282.361	274.644	280.379	272.256	281	273	282.361	274.644	280.379	272.256	0.0416692	0.0298147	0.0525778
PM9	9	H02|20mM Na Nitrate	1622	1718	267	265	268.306	265	266.414	265	267	265	268.306	265	266.414	265	0.0108474	0.00768013	0.0178844
PM9	9	H03|40mM Na Nitrate	1623	1719	266	265	267.562	266.306	265.258	264.414	266	265	267.562	266.306	265.258	264.414	0.00543389	-0.00568504	0.017071
PM9	9	H04|60mM Na Nitrate	1624	1720	266	267	266	267.206	266	266.814	266	267	266	267.206	266	266.814	-0.0054135	-0.00652614	-0.00440814
PM9	9	H05|80mM Na Nitrate	1625	1721	261	250	262.145	251.273	260.395	249.407	261	250	262.145	251.273	260.395	249.407	0.0621217	0.051448	0.0718612
PM9	9	H06|100mM Na Nitrate	1626	1722	243	222	244.221	222.882	242.399	221.438	243	222	244.221	222.882	242.399	221.438	0.130397	0.121102	0.141286
PM9	9	H07|10mM Na Nitrite	1627	1723	204	196	205.404	196	203.396	196	204	196	205.404	196	203.396	196	0.0577155	0.0534346	0.0676136
PM9	9	H08|20mM Na Nitrite	1628	1724	159	152	160.553	154.068	158.307	151.052	159	152	160.553	154.068	158.307	151.052	0.0649554	0.0391523	0.0880099
PM9	9	H09|40mM Na Nitrite	1629	1725	57	35	61.775	35.9099	55.105	34.4301	57	35	61.775	35.9099	55.105	34.4301	NA	NA	NA
PM9	9	H10|60mM Na Nitrite	1630	1726	73	34	76.046	34.9065	71.554	33.3935	73	34	76.046	34.9065	71.554	33.3935	NA	NA	NA
PM9	9	H11|80mM Na Nitrite	1631	1727	69	46	74.8056	49.2844	66.7344	44.5956	69	46	74.8056	49.2844	66.7344	44.5956	NA	NA	NA
PM9	9	H12|100mM Na Nitrite	1632	1728	80	62	81.0083	66.9567	79.3317	59.8833	80	62	81.0083	66.9567	79.3317	59.8833	NA	NA	NA
PM10	10	A01|pH 3 5	1729	1825	211	214	213.611	215.535	209.829	213.245	211	214	213.611	215.535	209.829	213.245	-0.0203678	-0.0387087	0.00247467
PM10	10	A02|pH 4	1730	1826	237	243	237	244.405	237	242.455	237	243	237	244.405	237	242.455	-0.0360693	-0.044388	-0.0328286
PM10	10	A03|pH 4 5	1731	1827	249	265	249	265.726	249	264.494	249	265	249	265.726	249	264.494	-0.0898466	-0.0937955	-0.0870874
PM10	10	A04|pH 5	1732	1828	263	272	264.599	272.426	262.281	271.654	263	272	264.599	272.426	262.281	271.654	-0.0485439	-0.0547531	-0.0379607
PM10	10	A05|pH 5 5	1733	1829	276	280	276.654	280.528	275.526	279.592	276	280	276.654	280.528	275.526	279.592	-0.0207586	-0.0259539	-0.0152427
PM10	10	A06|pH 6	1734	1830	268	283	268.614	283.528	267.546	282.592	268	283	268.614	283.528	267.546	282.592	-0.0785691	-0.0837055	-0.0731849
PM10	10	A07|pH 7	1735	1831	256	279	258.672	279.296	254.848	278.744	256	279	258.672	279.296	254.848	278.744	-0.124121	-0.132158	-0.107817
PM10	10	A08|pH 8	1736	1832	53	95	53.206	97.7894	52.814	93.8106	53	95	53.206	97.7894	52.814	93.8106	NA	NA	NA
PM10	10	A09|pH 8 5	1737	1833	54	95	54	96.682	54	94.038	54	95	54	96.682	54	94.038	NA	NA	NA
PM10	10	A10|pH 9	1738	1834	65	106	65.412	108.837	64.628	104.583	65	106	65.412	108.837	64.628	104.583	-0.705553	-0.751937	-0.677022
PM10	10	A11|pH 9 5	1739	1835	85	125	85.9628	126.739	84.4172	123.981	85	125	85.9628	126.739	84.4172	123.981	-0.556393	-0.586256	-0.52833
PM10	10	A12|pH 10	1740	1836	96	146	101.779	149.004	93.7411	144.296	96	146	101.779	149.004	93.7411	144.296	-0.604862	-0.668592	-0.503598
PM10	10	B01|pH 4 5	1741	1837	253	269	253.76	269.479	252.48	268.621	253	269	253.76	269.479	252.48	268.621	-0.0884688	-0.0940061	-0.082105
PM10	10	B02|L Alanine pH 4 5	1742	1838	269	253	269	254.137	269	252.203	269	253	269	254.137	269	252.203	0.0884688	0.0819984	0.093022
PM10	10	B03|L Arginine pH 4 5	1743	1839	238	241	239.405	242.351	237.455	240.429	238	241	239.405	242.351	237.455	240.429	-0.0180716	-0.029444	-0.00615759
PM10	10	B04|L Asparagine pH 4 5	1744	1840	262	267	262.91	267.573	261.43	266.567	262	267	262.91	267.573	261.43	266.567	-0.0272729	-0.0335053	-0.0199317
PM10	10	B05|L Aspartic Acid pH 4 5	1745	1841	255	268	255	269.667	255	267.273	255	268	255	269.667	255	267.273	-0.0717358	-0.0806804	-0.0678182
PM10	10	B06|L Glutamic Acid pH 4 5	1746	1842	252	273	252.426	273.296	251.654	272.744	252	273	252.426	273.296	251.654	272.744	-0.115477	-0.119022	-0.111688
PM10	10	B07|L Glutamine pH 4 5	1747	1843	265	269	265.824	269.792	264.456	268.468	265	269	265.824	269.792	264.456	268.468	-0.0216138	-0.0288197	-0.014279
PM10	10	B08|Glycine pH 4 5	1748	1844	243	269	244.336	271.546	242.424	267.814	243	269	244.336	271.546	242.424	267.814	-0.14665	-0.163666	-0.132363
PM10	10	B09|L Histidine pH 4 5	1749	1845	251	262	252.482	262.937	250.378	261.423	251	262	252.482	262.937	250.378	261.423	-0.0618794	-0.070607	-0.0502079
PM10	10	B10|L Isoleucine pH 4 5	1750	1846	191	205	192.321	206.351	190.419	204.429	191	205	192.321	206.351	190.419	204.429	-0.102051	-0.115922	-0.0880847
PM10	10	B11|L Leucine pH 4 5	1751	1847	195	190	196.078	191.405	194.282	189.455	195	190	196.078	191.405	194.282	189.455	0.0374747	0.0215256	0.0495706
PM10	10	B12|L Lysine pH 4 5	1752	1848	260	267	260.792	268.442	259.468	266.478	260	267	260.792	268.442	259.468	266.478	-0.0383281	-0.0490551	-0.0311155
PM10	10	C01|L Methionine pH 4 5	1753	1849	146	275	146.426	275.614	145.654	274.546	146	275	146.426	275.614	145.654	274.546	-0.913463	-0.920106	-0.906874
PM10	10	C02|L Phenylalanine pH 4 5	1754	1850	239	231	239.654	231.95	238.526	230.31	239	231	239.654	231.95	238.526	230.31	0.0491178	0.0403371	0.0573716
PM10	10	C03|L Proline pH 4 5	1755	1851	260	256	262.672	256.824	258.848	255.456	260	256	262.672	256.824	258.848	255.456	0.0223678	0.0113264	0.0401863
PM10	10	C04|L Serine pH 4 5	1756	1852	256	258	256	259.678	256	257.282	256	258	256	259.678	256	257.282	-0.0112273	-0.0205775	-0.0072092
PM10	10	C05|L Threonine pH 4 5	1757	1853	250	272	251.647	273.351	248.913	271.429	250	272	251.647	273.351	248.913	271.429	-0.121679	-0.135112	-0.109175
PM10	10	C06|L Tryptophan pH 4 5	1758	1854	201	192	201.76	193.059	200.48	191.401	201	192	201.76	193.059	200.48	191.401	0.0660892	0.0544158	0.0760425
PM10	10	C07|L Citrulline pH 4 5	1759	1855	272	274	272.654	276.073	271.526	272.947	272	274	272.654	276.073	271.526	272.947	-0.0105692	-0.02396	-0.0015489
PM10	10	C08|L Valine pH 4 5	1760	1856	261	264	261.792	264.792	260.468	263.468	261	264	261.792	264.792	260.468	263.468	-0.0164881	-0.0237585	-0.00920165
PM10	10	C09|L Hydroxyproline pH 4 5	1761	1857	263	266	263	268.702	263	264.858	263	266	263	268.702	263	264.858	-0.0163634	-0.030942	-0.0101586
PM10	10	C10|L Ornithine pH 4 5	1762	1858	255	252	255	252.81	255	251.39	255	252	255	252.81	255	251.39	0.0170735	0.0124424	0.0205713
PM10	10	C11|L Homoarginine pH 4 5	1763	1859	238	235	239.256	235.296	237.404	234.744	238	235	239.256	235.296	237.404	234.744	0.0183008	0.0128673	0.0274669
PM10	10	C12|L Homoserine pH 4 5	1764	1860	272	265	273.379	266.306	271.441	264.414	272	265	273.379	266.306	271.441	264.414	0.0376143	0.0275572	0.0481004
PM10	10	D01|Anthranilic Acid pH 4 5	1765	1861	124	160	125.012	160.426	123.408	159.654	124	160	125.012	160.426	123.408	159.654	-0.367732	-0.378476	-0.352878
PM10	10	D02|L Norleucine pH 4 5	1766	1862	199	182	199.654	182.528	198.526	181.592	199	182	199.654	182.528	198.526	181.592	0.12883	0.121214	0.136798
PM10	10	D03|L Norvaline pH 4 5	1767	1863	251	250	251.528	251.971	250.592	249.049	251	250	251.528	251.971	250.592	249.049	0.00575927	-0.00791475	0.0142868
PM10	10	D04|D L a Amino Butyric Acid pH 4 5	1768	1864	265	265	265.882	266.28	264.438	264.36	265	265	265.882	266.28	264.438	264.36	0	-0.0100164	0.00828404
PM10	10	D05|p Amino Benzoic Acid pH 4 5	1769	1865	205	237	206.365	238.422	204.435	236.298	205	237	206.365	238.422	204.435	236.298	-0.209263	-0.221872	-0.195412
PM10	10	D06|L Cysteic Acid pH 4 5	1770	1866	267	277	267	278.392	267	276.448	267	277	267	278.392	267	276.448	-0.0530462	-0.0602792	-0.0501672
PM10	10	D07|D Lysine pH 4 5	1771	1867	254	278	254.614	278.296	253.546	277.744	254	278	254.614	278.296	253.546	277.744	-0.130256	-0.134374	-0.125443
PM10	10	D08|5-Hydroxy L Lysine pH 4 5	1772	1868	260	270	260.426	270.691	259.654	269.509	260	270	260.426	270.691	259.654	269.509	-0.0544478	-0.0600563	-0.0494602
PM10	10	D09|5-Hydroxy L Tryptophan pH 4 5	1773	1869	185	221	185	221.479	185	220.621	185	221	185	221.479	185	220.621	-0.256521	-0.259647	-0.254043
PM10	10	D10|D L Diamino Pimelic Acid pH 4 5	1774	1870	268	262	268	262.366	268	261.694	268	262	268	262.366	268	261.694	0.0326662	0.0306521	0.0343523
PM10	10	D11|Trimethylamine N Oxide pH 4 5	1775	1871	256	262	256	263.29	256	261.41	256	262	256	263.29	256	261.41	-0.033423	-0.0405065	-0.030173
PM10	10	D12|Urea pH 4 5	1776	1872	275	276	275.206	277.442	274.814	275.478	275	276	275.206	277.442	274.814	275.478	-0.00523665	-0.0137294	-0.00142645
PM10	10	E01|pH 9 5	1777	1873	94	112	95.5028	115.163	93.4572	110.317	94	112	95.5028	115.163	93.4572	110.317	-0.252766	-0.301293	-0.208047
PM10	10	E02|L Alanine pH 9 5	1778	1874	100	105	101.667	107.827	99.2733	103.873	100	105	101.667	107.827	99.2733	103.873	-0.0703893	-0.119244	-0.0309699
PM10	10	E03|L Arginine pH 9 5	1779	1875	107	123	108.306	126.43	106.414	121.59	107	123	108.306	126.43	106.414	121.59	-0.201048	-0.24865	-0.166912
PM10	10	E04|L Asparagine pH 9 5	1780	1876	73	95	73.4793	97.7166	72.6207	93.7434	73	95	73.4793	97.7166	72.6207	93.7434	NA	NA	NA
PM10	10	E05|L Aspartic Acid pH 9 5	1781	1877	161	164	162.336	168.9	160.424	162	161	164	162.336	168.9	160.424	162	-0.0266351	-0.0742808	0.0029906
PM10	10	E06|L Glutamic Acid pH 9 5	1782	1878	99	111	101.86	113.642	97.94	109.838	99	111	101.86	113.642	97.94	109.838	-0.165059	-0.214527	-0.108789
PM10	10	E07|L Glutamine pH 9 5	1783	1879	71	83	71.8534	83.7864	70.4466	82.4336	71	83	71.8534	83.7864	70.4466	82.4336	NA	NA	NA
PM10	10	E08|Glycine pH 9 5	1784	1880	145	162	146.351	173.281	144.429	156.679	145	162	146.351	173.281	144.429	156.679	-0.159941	-0.262754	-0.0983784
PM10	10	E09|L Histidine pH 9 5	1785	1881	150	152	150.614	154.102	149.546	150.638	150	152	150.614	154.102	149.546	150.638	-0.0191088	-0.0433002	-0.000225989
PM10	10	E10|L Isoleucine pH 9 5	1786	1882	100	121	101.456	121.206	99.3641	120.814	100	121	101.456	121.206	99.3641	120.814	-0.275007	-0.286664	-0.251935
PM10	10	E11|L Leucine pH 9 5	1787	1883	95	130	95.426	132.688	94.654	128.812	95	130	95.426	132.688	94.654	128.812	-0.452512	-0.487298	-0.432817
PM10	10	E12|L Lysine pH 9 5	1788	1884	123	139	124.012	141.819	122.408	137.741	123	139	124.012	141.819	122.408	137.741	-0.176427	-0.212358	-0.151473
PM10	10	F01|L Methionine pH 9 5	1789	1885	135	130	136.351	134.743	134.429	128.057	135	130	136.351	134.743	134.429	128.057	0.0544478	-0.00336286	0.0905361
PM10	10	F02|L Phenylalanine pH 9 5	1790	1886	139	142	140.404	147.606	138.396	139.634	139	142	140.404	147.606	138.396	139.634	-0.030806	-0.0929582	0.00794305
PM10	10	F03|L Proline pH 9 5	1791	1887	164	178	164.824	183.802	163.456	175.678	164	178	164.824	183.802	163.456	175.678	-0.118181	-0.169246	-0.0920109
PM10	10	F04|L Serine pH 9 5	1792	1888	146	158	147.418	159.644	145.462	157.256	146	158	147.418	159.644	145.462	157.256	-0.113956	-0.134215	-0.0932029
PM10	10	F05|L Threonine pH 9 5	1793	1889	84	93	84.9879	102.384	83.4121	89.1959	84	93	84.9879	102.384	83.4121	89.1959	NA	NA	NA
PM10	10	F06|L Tryptophan pH 9 5	1794	1890	181	177	183.068	178.369	180.052	176.331	181	177	183.068	178.369	180.052	176.331	0.0322403	0.0135468	0.0540954
PM10	10	F07|L Tyrosine pH 9 5	1795	1891	278	281	279.469	282.256	277.371	280.404	278	281	279.469	282.256	277.371	280.404	-0.0154852	-0.0251886	-0.00481732
PM10	10	F08|L Valine pH 9 5	1796	1892	123	134	123.792	134.426	122.468	133.654	123	134	123.792	134.426	122.468	133.654	-0.123575	-0.134413	-0.110579
PM10	10	F09|L Hydroxyproline pH 9 5	1797	1893	107	99	107	101.594	107	97.7864	107	99	107	101.594	107	97.7864	0.11211	0.074801	0.129905
PM10	10	F10|L Ornithine pH 9 5	1798	1894	130	148	130.573	149.676	129.567	147.224	130	148	130.573	149.676	129.567	147.224	-0.187086	-0.208142	-0.173159
PM10	10	F11|L Homoarginine pH 9 5	1799	1895	123	133	123.479	137.395	122.621	131.265	123	133	123.479	137.395	122.621	131.265	-0.112768	-0.164128	-0.0882124
PM10	10	F12|L Homoserine pH 9 5	1800	1896	149	158	149.614	161.684	148.546	156.076	149	158	149.614	161.684	148.546	156.076	-0.0846122	-0.122267	-0.0610039
PM10	10	G01|Anthranilic Acid pH 9 5	1801	1897	99	105	100.078	111.04	98.2825	102.16	99	105	100.078	111.04	98.2825	102.16	-0.0848889	-0.176071	-0.0297155
PM10	10	G02|L Norleucine pH 9 5	1802	1898	110	111	111.43	113.123	109.47	109.457	110	111	111.43	113.123	109.47	109.457	-0.0130562	-0.0473566	0.0257733
PM10	10	G03|L Norvaline pH 9 5	1803	1899	115	122	116.43	127.721	114.47	119.539	115	122	116.43	127.721	114.47	119.539	-0.0852473	-0.158026	-0.0380192
PM10	10	G04|Agmatine pH 9 5	1804	1900	102	102	103.12	108.718	101.24	99.2223	102	102	103.12	108.718	101.24	99.2223	0	-0.102804	0.0555848
PM10	10	G05|Cadaverine pH 9 5	1805	1901	127	135	129.068	140.032	126.052	132.908	127	135	129.068	140.032	126.052	132.908	-0.0881309	-0.151738	-0.0422961
PM10	10	G06|Putrescine pH 9 5	1806	1902	120	119	120.614	120.003	119.546	118.297	120	119	120.614	120.003	119.546	118.297	0.0120728	-0.00550906	0.0279883
PM10	10	G07|Histamine pH 9 5	1807	1903	156	142	160.095	143.507	154.305	140.993	156	142	160.095	143.507	154.305	140.993	0.135655	0.104659	0.18331
PM10	10	G08|b Phenylethylamine pH 9 5	1808	1904	157	141	162.474	142.101	154.566	140.279	157	141	162.474	142.101	154.566	140.279	0.155069	0.121304	0.211912
PM10	10	G09|Tyramine pH 9 5	1809	1905	175	227	176.288	227.206	174.272	226.814	175	227	176.288	227.206	174.272	226.814	-0.375337	-0.382656	-0.363579
PM10	10	G10|Creatine pH 9 5	1810	1906	133	123	135.127	123.296	132.013	122.744	133	123	135.127	123.296	132.013	122.744	0.112768	0.098552	0.138665
PM10	10	G11|Trimethylamine N Oxide pH 9 5	1811	1907	94	118	95.3788	120.112	93.4412	116.888	94	118	95.3788	120.112	93.4412	116.888	-0.328054	-0.362255	-0.293381
PM10	10	G12|Urea pH 9 5	1812	1908	115	131	115.878	132.848	114.402	130.092	115	131	115.878	132.848	114.402	130.092	-0.187933	-0.215661	-0.166929
PM10	10	H01|5B4C3I-Caprylate	1813	1909	136	155	136	157.736	136	153.724	136	155	136	157.736	136	153.724	-0.188662	-0.213906	-0.176735
PM10	10	H02|5B4C3I-a D Glucoside	1814	1910	78	79	79.6987	81.3179	77.2413	77.4621	78	79	79.6987	81.3179	77.2413	77.4621	NA	NA	NA
PM10	10	H03|5B4C3I-b D Glucoside	1815	1911	78	81	80.098	82.13	76.922	80.17	78	81	80.098	82.13	76.922	80.17	NA	NA	NA
PM10	10	H04|5B4C3I-a D Galactoside	1816	1912	79	76	81.0339	77.7403	78.0661	74.7997	79	76	81.0339	77.7403	78.0661	74.7997	NA	NA	NA
PM10	10	H05|5B4C3I-b D Galactoside	1817	1913	74	65	75.3508	66.9729	73.4292	63.7471	74	65	75.3508	66.9729	73.4292	63.7471	NA	NA	NA
PM10	10	H06|5B4C3I-a D Glucuronide	1818	1914	71	77	71.8235	80.102	70.4565	75.518	71	77	71.8235	80.102	70.4565	75.518	NA	NA	NA
PM10	10	H07|5B4C3I-b D Glucuronide	1819	1915	73	73	73	74.4866	73	72.2734	73	73	73	74.4866	73	72.2734	NA	NA	NA
PM10	10	H08|5B4C3I-b D Glucosaminide	1820	1916	82	79	82.8235	79.5278	81.4565	78.5922	82	79	82.8235	79.5278	81.4565	78.5922	NA	NA	NA
PM10	10	H09|5B4C3I-b D Galactosaminide	1821	1917	81	78	82.4314	78.6144	80.4086	77.5456	81	78	82.4314	78.6144	80.4086	77.5456	NA	NA	NA
PM10	10	H10|5B4C3I-a D Mannoside	1822	1918	81	82	82.2044	85.1777	80.1956	80.6623	81	82	82.2044	85.1777	80.1956	80.6623	NA	NA	NA
PM10	10	H11|5B4C3I-Phosphate	1823	1919	117	117	117.562	118.376	116.538	116.384	117	117	117.562	118.376	116.538	116.384	0	-0.0225721	0.014525
PM10	10	H12|5B4C3I-Sulfate	1824	1920	113	119	114.365	120.98	112.435	118.06	113	119	114.365	120.98	112.435	118.06	-0.0746388	-0.105682	-0.0458702
PM20B	20	A01|Amitriptyline-1	1921	2017	263	258	263.691	259.376	262.509	257.384	263	258	263.691	259.376	262.509	257.384	0.0276917	0.0173228	0.0349251
PM20B	20	A02|Amitriptyline-2	1922	2018	251	261	251	262.203	251	260.397	251	261	251	262.203	251	260.397	-0.0563624	-0.0629951	-0.0530272
PM20B	20	A03|Amitriptyline-3	1923	2019	248	241	249.336	242.451	247.424	240.309	248	241	249.336	242.451	247.424	240.309	0.041307	0.0292916	0.0532012
PM20B	20	A04|Amitriptyline-4	1924	2020	22	58	22.8822	58.426	21.4378	57.654	22	58	22.8822	58.426	21.4378	57.654	NA	NA	NA
PM20B	20	A05|Apramycin-1	1925	2021	258	262	259.239	263.336	257.401	261.424	258	262	259.239	263.336	257.401	261.424	-0.0221957	-0.0328872	-0.0121087
PM20B	20	A06|Apramycin-2	1926	2022	255	267	256.306	268.374	254.414	266.286	255	267	256.306	268.374	254.414	266.286	-0.0663425	-0.0770662	-0.0551099
PM20B	20	A07|Apramycin-3	1927	2023	266	273	266.516	273.654	265.564	272.526	266	273	266.516	273.654	265.564	272.526	-0.0374747	-0.0432921	-0.032173
PM20B	20	A08|Apramycin-4	1928	2024	255	268	255	270.405	255	266.795	255	268	255	270.405	255	266.795	-0.0717358	-0.0846266	-0.0652323
PM20B	20	A09|Benserazide-1	1929	2025	262	266	262.853	267.273	261.447	265.407	262	266	262.853	267.273	261.447	265.407	-0.0218594	-0.0317983	-0.0139475
PM20B	20	A10|Benserazide-2	1930	2026	267	281	268.365	282.053	266.435	280.287	267	281	268.365	282.053	266.435	280.287	-0.0737304	-0.0821846	-0.0627064
PM20B	20	A11|Benserazide-3	1931	2027	267	286	267.206	287.336	266.814	285.424	267	286	267.206	287.336	266.814	285.424	-0.0991754	-0.106905	-0.0951536
PM20B	20	A12|Benserazide-4	1932	2028	120	294	123.22	295.392	118.48	293.448	120	294	123.22	295.392	118.48	293.448	-1.29278	-1.31799	-1.25187
PM20B	20	B01|Orphenadrine-1	1933	2029	256	254	257.414	255.221	255.346	253.399	256	254	257.414	255.221	255.346	253.399	0.0113153	0.000705544	0.0226806
PM20B	20	B02|Orphenadrine-2	1934	2030	248	253	249.555	255.432	247.205	251.728	248	253	249.555	255.432	247.205	251.728	-0.0287973	-0.0472274	-0.0125119
PM20B	20	B03|Orphenadrine-3	1935	2031	16	44	17.3055	45.2389	15.4145	43.4011	16	44	17.3055	45.2389	15.4145	43.4011	NA	NA	NA
PM20B	20	B04|Orphenadrine-4	1936	2032	17	41	18.3579	42.5069	16.2821	40.2331	17	41	18.3579	42.5069	16.2821	40.2331	NA	NA	NA
PM20B	20	B05|D L Propranolol-1	1937	2033	277	278	278.239	279.336	276.401	277.424	277	278	278.239	279.336	276.401	277.424	-0.00519891	-0.0152388	0.00423213
PM20B	20	B06|D L Propranolol-2	1938	2034	255	275	255.573	276.351	254.567	274.429	255	275	255.573	276.351	254.567	274.429	-0.108934	-0.118453	-0.102701
PM20B	20	B07|D L Propranolol-3	1939	2035	283	271	285.642	271.573	281.838	270.567	283	271	285.642	271.573	281.838	270.567	0.0625092	0.0535277	0.0782206
PM20B	20	B08|D L Propranolol-4	1940	2036	231	243	231	244.101	231	242.279	231	243	231	244.101	231	242.279	-0.0730635	-0.0795856	-0.0687763
PM20B	20	B09|Tetrazolium Violet-1	1941	2037	278	279	278.296	279.426	277.744	278.654	278	279	278.296	279.426	277.744	278.654	-0.00518024	-0.0087094	-0.0018558
PM20B	20	B10|Tetrazolium Violet-2	1942	2038	261	272	261	272.853	261	271.447	261	272	261	272.853	261	271.447	-0.0595568	-0.0640761	-0.0566188
PM20B	20	B11|Tetrazolium Violet-3	1943	2039	229	225	231.432	225.792	227.728	224.468	229	225	231.432	225.792	227.728	224.468	0.0254226	0.0123166	0.0440793
PM20B	20	B12|Tetrazolium Violet-4	1944	2040	60	101	61.6714	102.187	59.1686	100.233	60	101	61.6714	102.187	59.1686	100.233	-0.751321	-0.788306	-0.700686
PM20B	20	C01|Thioridazine-1	1945	2041	261	282	261.76	283.365	260.48	281.435	261	282	261.76	283.365	260.48	281.435	-0.111645	-0.12149	-0.104556
PM20B	20	C02|Thioridazine-2	1946	2042	23	46	23.206	47.8138	22.814	45.0662	23	46	23.206	47.8138	22.814	45.0662	NA	NA	NA
PM20B	20	C03|Thioridazine-3	1947	2043	23	47	23.8235	47.691	22.4565	46.509	23	47	23.8235	47.691	22.4565	46.509	NA	NA	NA
PM20B	20	C04|Thioridazine-4	1948	2044	26	39	27.9439	39.7864	25.0761	38.4336	26	39	27.9439	39.7864	25.0761	38.4336	NA	NA	NA
PM20B	20	C05|Atropine-1	1949	2045	245	246	246.414	248.672	244.346	244.848	245	246	246.414	248.672	244.346	244.848	-0.00587657	-0.0253208	0.00920007
PM20B	20	C06|Atropine-2	1950	2046	191	258	191	258	191	258	191	258	191	258	191	258	-0.433798	-0.433798	-0.433798
PM20B	20	C07|Atropine-3	1951	2047	218	206	218	206.824	218	205.456	218	206	218	206.824	218	205.456	0.0816838	0.075928	0.0854952
PM20B	20	C08|Atropine-4	1952	2048	187	180	187.562	180.426	186.538	179.654	187	180	187.562	180.426	186.538	179.654	0.0550414	0.048064	0.0621449
PM20B	20	C09|Ornidazole-1	1953	2049	273	269	274.012	270.376	272.408	268.384	273	269	274.012	270.376	272.408	268.384	0.0212948	0.0108008	0.0299416
PM20B	20	C10|Ornidazole-2	1954	2050	276	258	277.184	259.6	275.396	257.34	276	258	277.184	259.6	275.396	257.34	0.0972972	0.0852178	0.107168
PM20B	20	C11|Ornidazole-3	1955	2051	236	227	238.253	229.859	234.667	225.801	236	227	238.253	229.859	234.667	225.801	0.0560946	0.0298658	0.0774426
PM20B	20	C12|Ornidazole-4	1956	2052	215	211	216.29	213.038	214.41	209.962	215	211	216.29	213.038	214.41	209.962	0.0270937	0.00926108	0.0428391
PM20B	20	D01|Proflavine-1	1957	2053	254	264	254	264.426	254	263.654	254	264	254	264.426	254	263.654	-0.0557094	-0.0580356	-0.0538173
PM20B	20	D02|Proflavine-2	1958	2054	244	250	245.29	251.501	243.41	249.279	244	250	245.29	251.501	243.41	249.279	-0.0350469	-0.047171	-0.0232776
PM20B	20	D03|Proflavine-3	1959	2055	230	250	230.614	250	229.546	250	230	250	230.614	250	229.546	250	-0.120294	-0.123147	-0.116445
PM20B	20	D04|Proflavine-4	1960	2056	252	246	254.067	247.43	251.113	245.47	252	246	254.067	247.43	251.113	245.47	0.0347654	0.0213187	0.0496599
PM20B	20	D05|Ciprofloxacin-1	1961	2057	257	259	257.366	260.351	256.694	258.429	257	259	257.366	260.351	256.694	258.429	-0.0111837	-0.0204074	-0.00594752
PM20B	20	D06|Ciprofloxacin-2	1962	2058	265	267	265.573	268.148	264.567	266.312	265	267	265.573	268.148	264.567	266.312	-0.0108474	-0.0193932	-0.00401208
PM20B	20	D07|Ciprofloxacin-3	1963	2059	273	275	275.642	275.479	271.838	274.621	273	275	275.642	275.479	271.838	274.621	-0.0105307	-0.0191973	0.00535592
PM20B	20	D08|Ciprofloxacin-4	1964	2060	284	280	285.012	280.76	283.408	279.48	284	280	285.012	280.76	283.408	279.48	0.0204641	0.0135408	0.0282799
PM20B	20	D09|18 Crown 6 Ether-1	1965	2061	256	262	256.963	263.351	255.417	261.429	256	262	256.963	263.351	255.417	261.429	-0.033423	-0.0441299	-0.024861
PM20B	20	D10|18 Crown 6 Ether-2	1966	2062	273	267	275.253	267.206	271.667	266.814	273	267	275.253	267.206	271.667	266.814	0.0320612	0.0238876	0.0449233
PM20B	20	D11|18 Crown 6 Ether-3	1967	2063	268	269	268	271.73	268	267.87	268	269	268	271.73	268	267.87	-0.00537317	-0.0199411	0.000700195
PM20B	20	D12|18 Crown 6 Ether-4	1968	2064	265	255	265.479	255.654	264.621	254.526	265	255	265.479	255.654	264.621	254.526	0.0554951	0.0497347	0.0607849
PM20B	20	E01|Crystal Violet-1	1969	2065	272	273	272.614	273.76	271.546	272.48	272	273	272.614	273.76	271.546	272.48	-0.0052943	-0.0117178	0.000712093
PM20B	20	E02|Crystal Violet-2	1970	2066	223	230	226.477	230.76	220.843	229.48	223	230	226.477	230.76	220.843	229.48	-0.0445902	-0.0633697	-0.0190061
PM20B	20	E03|Crystal Violet-3	1971	2067	165	156	165.479	157.273	164.621	155.407	165	156	165.479	157.273	164.621	155.407	0.08092	0.0658734	0.0906006
PM20B	20	E04|Crystal Violet-4	1972	2068	264	257	265.29	257.792	263.41	256.468	264	257	265.29	257.792	263.41	256.468	0.0387696	0.0311025	0.0487916
PM20B	20	E05|Dodine-1	1973	2069	252	263	253.773	264.457	251.087	262.423	252	263	253.773	264.457	251.087	262.423	-0.0616391	-0.0748465	-0.0483549
PM20B	20	E06|Dodine-2	1974	2070	260	274	260.528	274	259.592	274	260	274	260.528	274	259.592	274	-0.0756643	-0.0779289	-0.0727385
PM20B	20	E07|Dodine-3	1975	2071	264	279	264.296	279.726	263.744	278.494	264	279	264.296	279.726	263.744	278.494	-0.0797272	-0.0848766	-0.0754911
PM20B	20	E08|Dodine-4	1976	2072	270	291	270.296	292.351	269.744	290.429	270	291	270.296	292.351	269.744	290.429	-0.10806	-0.116108	-0.103648
PM20B	20	E09|Hexachlorophene-1	1977	2073	255	270	256.465	270.296	254.315	269.744	255	270	256.465	270.296	254.315	269.744	-0.0824622	-0.0879232	-0.0728293
PM20B	20	E10|Hexachlorophene-2	1978	2074	262	275	263.203	276.418	261.397	274.462	262	275	263.203	276.418	261.397	274.462	-0.0698648	-0.0806063	-0.0604332
PM20B	20	E11|Hexachlorophene-3	1979	2075	257	262	258.306	263.184	256.414	261.396	257	262	258.306	263.184	256.414	261.396	-0.0277985	-0.0375932	-0.0171595
PM20B	20	E12|Hexachlorophene-4	1980	2076	258	250	259.29	251.576	257.41	249.384	258	250	259.29	251.576	257.41	249.384	0.045443	0.033076	0.0561955
PM20B	20	F01|4-Hydroxycoumarin-1	1981	2077	252	265	252	265	252	265	252	265	252	265	252	265	-0.0725686	-0.0725686	-0.0725686
PM20B	20	F02|4-Hydroxycoumarin-2	1982	2078	207	236	208.707	236.841	205.893	235.379	207	236	208.707	236.841	205.893	235.379	-0.189156	-0.202025	-0.173505
PM20B	20	F03|4-Hydroxycoumarin-3	1983	2079	178	186	179.33	186.753	177.37	185.447	178	186	179.33	186.753	177.37	185.447	-0.0634254	-0.0743717	-0.0483877
PM20B	20	F04|4-Hydroxycoumarin-4	1984	2080	188	194	188	195.057	188	193.323	188	194	188	195.057	188	193.323	-0.045324	-0.0531661	-0.0402776
PM20B	20	F05|Oxytetracycline-1	1985	2081	247	268	247.573	270.119	246.567	267.001	247	268	247.573	270.119	246.567	267.001	-0.117722	-0.131613	-0.108993
PM20B	20	F06|Oxytetracycline-2	1986	2082	247	265	247.366	265.614	246.694	264.546	247	265	247.366	265.614	246.694	264.546	-0.101481	-0.106611	-0.096869
PM20B	20	F07|Oxytetracycline-3	1987	2083	253	274	254.29	274.296	252.41	273.744	253	274	254.29	274.296	252.41	273.744	-0.115039	-0.119961	-0.106356
PM20B	20	F08|Oxytetracycline-4	1988	2084	262	287	262	287.206	262	286.814	262	287	262	287.206	262	286.814	-0.131484	-0.132519	-0.130549
PM20B	20	F09|Pridinol-1	1989	2085	271	282	274.215	282.91	269.545	281.43	271	282	274.215	282.91	269.545	281.43	-0.0574023	-0.0698188	-0.0374669
PM20B	20	F10|Pridinol-2	1990	2086	270	265	270.528	265.479	269.592	264.621	270	265	270.528	265.479	269.592	264.621	0.026967	0.0221792	0.0318511
PM20B	20	F11|Pridinol-3	1991	2087	265	262	266.361	262.296	264.379	261.744	265	262	266.361	262.296	264.379	261.744	0.0164255	0.011413	0.0252252
PM20B	20	F12|Pridinol-4	1992	2088	240	262	242.913	267.358	238.467	259.842	240	262	242.913	267.358	238.467	259.842	-0.126532	-0.164986	-0.097192
PM20B	20	G01|Captan-1	1993	2089	40	28	41.6447	28	39.3153	28	40	28	41.6447	28	39.3153	28	NA	NA	NA
PM20B	20	G02|Captan-2	1994	2090	30	30	31.8966	32.7612	29.0834	28.7988	30	30	31.8966	32.7612	29.0834	28.7988	NA	NA	NA
PM20B	20	G03|Captan-3	1995	2091	35	19	38.1625	21.6132	33.3175	17.5068	35	19	38.1625	21.6132	33.3175	17.5068	NA	NA	NA
PM20B	20	G04|Captan-4	1996	2092	28	14	29.4939	15.3922	27.0261	13.4478	28	14	29.4939	15.3922	27.0261	13.4478	NA	NA	NA
PM20B	20	G05|3 5-Dinitrobenzoic Acid-1	1997	2093	211	240	217.987	244.553	207.373	237.827	211	240	217.987	244.553	207.373	237.827	-0.185791	-0.237915	-0.125675
PM20B	20	G06|3 5-Dinitrobenzoic Acid-2	1998	2094	37	14	38.365	15.3922	36.435	13.4478	37	14	38.365	15.3922	36.435	13.4478	NA	NA	NA
PM20B	20	G07|3 5-Dinitrobenzoic Acid-3	1999	2095	25	22	25	23.3055	25	21.4145	25	22	25	23.3055	25	21.4145	NA	NA	NA
PM20B	20	G08|3 5-Dinitrobenzoic Acid-4	2000	2096	39	16	40.0083	16.7601	38.3317	15.4799	39	16	40.0083	16.7601	38.3317	15.4799	NA	NA	NA
PM20B	20	G09|8-Hydroxyquinoline-1	2001	2097	262	271	262.963	271	261.417	271	262	271	262.963	271	261.417	271	-0.048726	-0.0519386	-0.0434343
PM20B	20	G10|8-Hydroxyquinoline-2	2002	2098	255	259	255.206	261.81	254.814	257.91	255	259	255.206	261.81	254.814	257.91	-0.0224549	-0.0390781	-0.015203
PM20B	20	G11|8-Hydroxyquinoline-3	2003	2099	239	150	240.562	156.019	238.258	146.021	239	150	240.562	156.019	238.258	146.021	0.672048	0.610807	0.720229
PM20B	20	G12|8-Hydroxyquinoline-4	2004	2100	39	39	40.5181	39.7601	38.3419	38.4799	39	39	40.5181	39.7601	38.3419	38.4799	NA	NA	NA
PM20B	20	H01|Patulin-1	2005	2101	260	260	261.39	260.206	259.39	259.814	260	260	261.39	260.206	259.39	259.814	0	-0.00453335	0.00872674
PM20B	20	H02|Patulin-2	2006	2102	254	240	256.611	241.876	252.829	239.064	254	240	256.611	241.876	252.829	239.064	0.0817941	0.063897	0.102183
PM20B	20	H03|Patulin-3	2007	2103	239	235	239.824	236.103	238.456	234.397	239	235	239.824	236.103	238.456	234.397	0.0243499	0.0143099	0.0330188
PM20B	20	H04|Patulin-4	2008	2104	38	33	41.1037	35.843	36.4563	31.597	38	33	41.1037	35.843	36.4563	31.597	NA	NA	NA
PM20B	20	H05|Tolylfluanid-1	2009	2105	34	22	37.538	24.3069	32.462	20.9931	34	22	37.538	24.3069	32.462	20.9931	NA	NA	NA
PM20B	20	H06|Tolylfluanid-2	2010	2106	31	13	32.5181	13.7263	30.3419	12.4937	31	13	32.5181	13.7263	30.3419	12.4937	NA	NA	NA
PM20B	20	H07|Tolylfluanid-3	2011	2107	29	16	29.206	18.0768	28.814	15.0632	29	16	29.206	18.0768	28.814	15.0632	NA	NA	NA
PM20B	20	H08|Tolylfluanid-4	2012	2108	31	17	33.174	18.221	29.646	16.399	31	17	33.174	18.221	29.646	16.399	NA	NA	NA
PM20B	20	H09|Troleandomycin-1	2013	2109	286	20	288.746	21.5761	284.834	19.3839	286	20	288.746	21.5761	284.834	19.3839	3.83794	3.72262	3.89687
PM20B	20	H10|Troleandomycin-2	2014	2110	311	291	312.442	292.256	310.358	290.404	311	291	312.442	292.256	310.358	290.404	0.0958954	0.0866979	0.10553
PM20B	20	H11|Troleandomycin-3	2015	2111	38	37	39.3361	39.8042	37.4239	35.6958	38	37	39.3361	39.8042	37.4239	35.6958	NA	NA	NA
PM20B	20	H12|Troleandomycin-4	2016	2112	43	46	43	47.8862	43	45.0738	43	46	43	47.8862	43	45.0738	NA	NA	NA
PM21D	21	A01|Guanidine HCl-1	2113	2209	266	278	267.442	279.336	265.478	277.424	266	278	267.442	279.336	265.478	277.424	-0.0636586	-0.0734086	-0.0528671
PM21D	21	A02|Guanidine HCl-2	2114	2210	240	245	240.426	246.684	239.654	244.176	240	245	240.426	246.684	239.654	244.176	-0.0297473	-0.0417097	-0.0223299
PM21D	21	A03|Guanidine HCl-3	2115	2211	199	204	202.515	204.206	197.425	203.814	199	204	202.515	204.206	197.425	203.814	-0.0358007	-0.0487199	-0.00922508
PM21D	21	A04|Guanidine HCl-4	2116	2212	28	42	28.6144	44.86	27.5456	40.94	28	42	28.6144	44.86	27.5456	40.94	NA	NA	NA
PM21D	21	A05|2-2-Dipyridyl-1	2117	2213	275	280	275.792	280	274.468	280	275	280	275.792	280	274.468	280	-0.0259952	-0.0287913	-0.0218438
PM21D	21	A06|2-2-Dipyridyl-2	2118	2214	278	282	280.354	285.115	277.026	280.565	278	282	280.354	285.115	277.026	280.565	-0.0206103	-0.0415269	-0.00108102
PM21D	21	A07|2-2-Dipyridyl-3	2119	2215	292	272	293.126	272.206	291.354	271.814	292	272	293.126	272.206	291.354	271.814	0.102362	0.0980732	0.108902
PM21D	21	A08|2-2-Dipyridyl-4	2120	2216	267	269	269.29	273.177	266.03	267.343	267	269	269.29	273.177	266.03	267.343	-0.0107664	-0.0382434	0.010465
PM21D	21	A09|Promethazine-1	2121	2217	264	271	265.644	271	263.256	271	264	271	265.644	271	263.256	271	-0.0377549	-0.0418273	-0.0287979
PM21D	21	A10|Promethazine-2	2122	2218	269	277	270.126	277.296	268.354	276.744	269	277	270.126	277.296	268.354	276.744	-0.0422798	-0.0472894	-0.0349196
PM21D	21	A11|Promethazine-3	2123	2219	251	193	252.472	194.164	250.268	192.396	251	193	252.472	194.164	250.268	192.396	0.379087	0.366193	0.392049
PM21D	21	A12|Promethazine-4	2124	2220	41	44	44.9551	45.0123	39.1849	43.4077	41	44	44.9551	45.0123	39.1849	43.4077	NA	NA	NA
PM21D	21	B01|Nystatin-1	2125	2221	275	253	275	253	275	253	275	253	275	253	275	253	0.120294	0.120294	0.120294
PM21D	21	B02|Nystatin-2	2126	2222	279	272	279.426	274.012	278.654	270.628	279	272	279.426	274.012	278.654	270.628	0.0366585	0.024237	0.046154
PM21D	21	B03|Nystatin-3	2127	2223	271	259	273.301	261.059	269.859	258.101	271	259	273.301	261.059	269.859	258.101	0.0653408	0.0478291	0.0825557
PM21D	21	B04|Nystatin-4	2128	2224	251	248	251.426	248.366	250.654	247.694	251	248	251.426	248.366	250.654	247.694	0.0173472	0.0132294	0.0215751
PM21D	21	B05|Dodecyltrimethyl Ammonium Bromide-1	2129	2225	249	253	250.29	254.814	248.41	252.066	249	253	250.29	254.814	248.41	252.066	-0.0229916	-0.0367176	-0.0102045
PM21D	21	B06|Dodecyltrimethyl Ammonium Bromide-2	2130	2226	233	260	234.273	263.717	232.407	258.203	233	260	234.273	263.717	232.407	258.203	-0.158182	-0.182336	-0.140316
PM21D	21	B07|Dodecyltrimethyl Ammonium Bromide-3	2131	2227	17	35	17.206	43.7938	16.814	31.7262	17	35	17.206	43.7938	16.814	31.7262	NA	NA	NA
PM21D	21	B08|Dodecyltrimethyl Ammonium Bromide-4	2132	2228	15	33	15.6537	34.4071	14.5263	32.0529	15	33	15.6537	34.4071	14.5263	32.0529	NA	NA	NA
PM21D	21	B09|Protamine Sulfate-1	2133	2229	259	267	259.91	267.882	258.43	266.438	259	267	259.91	267.882	258.43	266.438	-0.0438876	-0.0518246	-0.0357872
PM21D	21	B10|Protamine Sulfate-2	2134	2230	261	239	261.573	239.296	260.567	238.744	261	239	261.573	239.296	260.567	238.744	0.127039	0.122862	0.131746
PM21D	21	B11|Protamine Sulfate-3	2135	2231	233	231	234.303	234.098	232.317	229.822	233	231	234.303	234.098	232.317	229.822	0.0124371	-0.0110173	0.027858
PM21D	21	B12|Protamine Sulfate-4	2136	2232	256	242	256	243.465	256	241.315	256	242	256	243.465	256	241.315	0.0811368	0.0724286	0.0852271
PM21D	21	C01|Cetylpyridinium Cl-1	2137	2233	279	262	279.528	262.956	278.592	261.344	279	262	279.528	262.956	278.592	261.344	0.0906983	0.0833323	0.0970428
PM21D	21	C02|Cetylpyridinium Cl-2	2138	2234	255	256	256.771	257.399	254.249	255.341	255	256	256.771	257.399	254.249	255.341	-0.00564656	-0.0177676	0.00806031
PM21D	21	C03|Cetylpyridinium Cl-3	2139	2235	267	248	268.351	248.426	266.429	247.654	267	248	268.351	248.426	266.429	247.654	0.1065	0.100936	0.115794
PM21D	21	C04|Cetylpyridinium Cl-4	2140	2236	259	258	260.457	258.528	258.423	257.592	259	258	260.457	258.528	258.423	257.592	0.00558103	-0.000583394	0.0159548
PM21D	21	C05|Domiphen Bromide-1	2141	2237	256	258	257.576	258	255.384	258	256	258	257.576	258	255.384	258	-0.0112273	-0.0147032	-0.0023726
PM21D	21	C06|Domiphen Bromide-2	2142	2238	254	273	255.43	274.934	253.47	272.066	254	273	255.43	274.934	253.47	272.066	-0.104072	-0.117271	-0.0910285
PM21D	21	C07|Domiphen Bromide-3	2143	2239	19	28	20.1372	33.0286	18.2028	25.6714	19	28	20.1372	33.0286	18.2028	25.6714	NA	NA	NA
PM21D	21	C08|Domiphen Bromide-4	2144	2240	19	25	22.512	29.5258	17.408	23.2942	19	25	22.512	29.5258	17.408	23.2942	NA	NA	NA
PM21D	21	C09|L Aspartic b Hydroxamate-1	2145	2241	268	264	269.354	265.351	267.086	263.429	268	264	269.354	265.351	267.086	263.429	0.0216951	0.00940176	0.0320899
PM21D	21	C10|L Aspartic b Hydroxamate-2	2146	2242	270	259	270.426	260.256	269.654	258.404	270	259	270.426	260.256	269.654	258.404	0.0600073	0.0511766	0.0656069
PM21D	21	C11|L Aspartic b Hydroxamate-3	2147	2243	267	261	268.379	262.453	266.441	259.987	267	261	268.379	262.453	266.441	259.987	0.0327899	0.0217597	0.0458296
PM21D	21	C12|L Aspartic b Hydroxamate-4	2148	2244	110	56	115.431	59.2465	106.509	54.1135	110	56	115.431	59.2465	106.509	54.1135	0.974005	0.84617	1.09297
PM21D	21	D01|1 Hydroxy Pyridine 2 Thione-1	2149	2245	281	265	282.884	265.479	280.256	264.621	281	265	282.884	265.479	280.256	264.621	0.0845778	0.0781448	0.0962857
PM21D	21	D02|1 Hydroxy Pyridine 2 Thione-2	2150	2246	253	258	254.12	258.604	252.24	257.516	253	258	254.12	258.604	252.24	257.516	-0.0282337	-0.0359488	-0.0191509
PM21D	21	D03|1 Hydroxy Pyridine 2 Thione-3	2151	2247	196	151	197.245	151.426	195.355	150.654	196	151	197.245	151.426	195.355	150.654	0.376305	0.367487	0.388748
PM21D	21	D04|1 Hydroxy Pyridine 2 Thione-4	2152	2248	20	44	20	46.646	20	42.774	20	44	20	46.646	20	42.774	NA	NA	NA
PM21D	21	D05|EDTA-1	2153	2249	266	273	266.963	274.685	265.417	272.355	266	273	266.963	274.685	265.417	272.355	-0.0374747	-0.0495146	-0.0288514
PM21D	21	D06|EDTA-2	2154	2250	275	261	277.832	262.29	273.788	260.41	275	261	277.832	262.29	273.788	260.41	0.0753818	0.0618977	0.0934266
PM21D	21	D07|EDTA-3	2155	2251	273	266	273.654	266.824	272.526	265.456	273	266	273.654	266.824	272.526	265.456	0.0374747	0.0305095	0.0438761
PM21D	21	D08|EDTA-4	2156	2252	217	244	225.273	244.479	213.647	243.621	217	244	225.273	244.479	213.647	243.621	-0.169186	-0.194483	-0.112962
PM21D	21	D09|Na Dichromate-1	2157	2253	262	267	262.963	268.858	261.417	266.102	262	267	262.963	268.858	261.417	266.102	-0.0272729	-0.0404919	-0.017119
PM21D	21	D10|Na Dichromate-2	2158	2254	252	263	253.811	264.482	251.169	262.378	252	263	253.811	264.482	251.169	262.378	-0.0616391	-0.0745115	-0.0478918
PM21D	21	D11|Na Dichromate-3	2159	2255	275	207	283.058	209.579	271.182	205.821	275	207	283.058	209.579	271.182	205.821	0.409801	0.371769	0.459706
PM21D	21	D12|Na Dichromate-4	2160	2256	47	55	48.605	61.2274	46.135	51.4326	47	55	48.605	61.2274	46.135	51.4326	NA	NA	NA
PM21D	21	E01|Compound 48 80-1	2161	2257	261	268	262.442	269.28	260.358	267.36	261	268	262.442	269.28	260.358	267.36	-0.0381832	-0.0486132	-0.0267822
PM21D	21	E02|Compound 48 80-2	2162	2258	257	233	257.691	234.678	256.509	232.282	257	233	257.691	234.678	256.509	232.282	0.141438	0.12833	0.149762
PM21D	21	E03|Compound 48 80-3	2163	2259	241	248	242.321	249.707	240.419	246.893	241	248	242.321	249.707	240.419	246.893	-0.041307	-0.0546842	-0.0269677
PM21D	21	E04|Compound 48 80-4	2164	2260	22	26	23.2995	26.4793	21.1205	25.6207	22	26	23.2995	26.4793	21.1205	25.6207	NA	NA	NA
PM21D	21	E05|Manganese-II-Cl-1	2165	2261	269	250	270.708	250.296	268.312	249.744	269	250	270.708	250.296	268.312	249.744	0.105678	0.100277	0.116286
PM21D	21	E06|Manganese-II-Cl-2	2166	2262	267	258	269.068	258.726	266.052	257.494	267	258	269.068	258.726	266.052	257.494	0.0494687	0.0402789	0.0634363
PM21D	21	E07|Manganese-II-Cl-3	2167	2263	242	258	245.336	258.91	240.384	257.43	242	258	245.336	258.91	240.384	257.43	-0.092364	-0.107112	-0.0694195
PM21D	21	E08|Manganese-II-Cl-4	2168	2264	25	22	25.6537	25.4135	24.5263	19.7865	25	22	25.6537	25.4135	24.5263	19.7865	NA	NA	NA
PM21D	21	E09|Magnesium Cl-1	2169	2265	265	255	265.654	255.786	264.526	254.434	265	255	265.654	255.786	264.526	254.434	0.0554951	0.0484716	0.0622576
PM21D	21	E10|Magnesium Cl-2	2170	2266	22	264	22	264.296	22	263.744	22	264	22	264.296	22	263.744	-3.58496	-3.58658	-3.58356
PM21D	21	E11|Magnesium Cl-3	2171	2267	24	255	26.889	256.325	22.731	254.235	24	255	26.889	256.325	22.731	254.235	-3.40939	-3.49524	-3.24107
PM21D	21	E12|Magnesium Cl-4	2172	2268	44	72	46.1838	88.1614	42.6162	64.7386	44	72	46.1838	88.1614	42.6162	64.7386	NA	NA	NA
PM21D	21	F01|Copper-II-Sulfate-1	2173	2269	231	237	232.98	237.296	230.06	236.744	231	237	232.98	237.296	230.06	236.744	-0.0369942	-0.0446784	-0.023121
PM21D	21	F02|Copper-II-Sulfate-2	2174	2270	211	211	211.853	211	210.447	211	211	211	211.853	211	210.447	211	0	-0.00378861	0.0058231
PM21D	21	F03|Copper-II-Sulfate-3	2175	2271	194	197	195.379	197.366	193.441	196.694	194	197	195.379	197.366	193.441	196.694	-0.022139	-0.0289788	-0.00967857
PM21D	21	F04|Copper-II-Sulfate-4	2176	2272	27	33	28.4071	34.8731	26.0529	31.7069	27	33	28.4071	34.8731	26.0529	31.7069	NA	NA	NA
PM21D	21	F05|Neomycin-1	2177	2273	271	258	272.184	258.961	270.396	257.379	271	258	272.184	258.961	270.396	257.379	0.0709218	0.0623418	0.080685
PM21D	21	F06|Neomycin-2	2178	2274	271	267	271	267.206	271	266.814	271	267	271	267.206	271	266.814	0.0214531	0.0203405	0.0224585
PM21D	21	F07|Neomycin-3	2179	2275	252	243	252.479	243.691	251.621	242.509	252	243	252.479	243.691	251.621	242.509	0.0524674	0.0461978	0.0581266
PM21D	21	F08|Neomycin-4	2180	2276	242	20	250.041	22.8038	238.479	18.5162	242	20	250.041	22.8038	238.479	18.5162	3.59694	3.38652	3.7553
PM21D	21	F09|D Cycloserine-1	2181	2277	278	279	278.726	281.869	277.494	277.851	278	279	278.726	281.869	277.494	277.851	-0.00518024	-0.0225712	0.00453914
PM21D	21	F10|D Cycloserine-2	2182	2278	249	245	249.824	246.514	248.456	244.286	249	245	249.824	246.514	248.456	244.286	0.023364	0.0113218	0.0323399
PM21D	21	F11|D Cycloserine-3	2183	2279	42	48	44.0339	52.5607	41.0661	44.8793	42	48	44.0339	52.5607	41.0661	44.8793	NA	NA	NA
PM21D	21	F12|D Cycloserine-4	2184	2280	56	71	57.7263	72.8505	55.1537	70.1495	56	71	57.7263	72.8505	55.1537	70.1495	NA	NA	NA
PM21D	21	G01|Na Selenite-1	2185	2281	274	271	275.82	271	273.24	271	274	271	275.82	271	273.24	271	0.015883	0.011874	0.0254361
PM21D	21	G02|Na Selenite-2	2186	2282	280	292	281.456	293.379	279.364	291.441	280	292	281.456	293.379	279.364	291.441	-0.0605415	-0.070618	-0.0502959
PM21D	21	G03|Na Selenite-3	2187	2283	299	273	301.419	274.528	297.761	272.292	299	273	301.419	274.528	297.761	272.292	0.131245	0.117205	0.146613
PM21D	21	G04|Na Selenite-4	2188	2284	34	25	36.4705	26.321	32.3695	24.419	34	25	36.4705	26.321	32.3695	24.419	NA	NA	NA
PM21D	21	G05|Nickel Cl-1	2189	2285	240	255	240.366	256.365	239.694	254.435	240	255	240.366	256.365	239.694	254.435	-0.0874628	-0.0970058	-0.082064
PM21D	21	G06|Nickel Cl-2	2190	2286	277	264	277.206	265.29	276.814	263.41	277	264	277.206	265.29	276.814	263.41	0.069348	0.0613491	0.0736459
PM21D	21	G07|Nickel Cl-3	2191	2287	284	289	284	289.528	284	288.592	284	289	284	289.528	284	288.592	-0.0251786	-0.027811	-0.0231413
PM21D	21	G08|Nickel Cl-4	2192	2288	39	15	41.0419	15	37.4581	15	39	15	41.0419	15	37.4581	15	NA	NA	NA
PM21D	21	G09|Trifluoperazine-1	2193	2289	278	268	278.654	268.479	277.526	267.621	278	268	278.654	268.479	277.526	267.621	0.0528519	0.0478134	0.0582839
PM21D	21	G10|Trifluoperazine-2	2194	2290	38	25	38.9368	27.0588	37.4232	24.1012	38	25	38.9368	27.0588	37.4232	24.1012	NA	NA	NA
PM21D	21	G11|Trifluoperazine-3	2195	2291	32	31	33.5112	33.9937	31.1888	29.1263	32	31	33.5112	33.9937	31.1888	29.1263	NA	NA	NA
PM21D	21	G12|Trifluoperazine-4	2196	2292	53	54	55.9636	56.8445	51.7564	51.9555	53	54	55.9636	56.8445	51.7564	51.9555	NA	NA	NA
PM21D	21	H01|Diamide-1	2197	2293	279	278	280.392	278.76	278.448	277.48	279	278	280.392	278.76	278.448	277.48	0.00518024	-0.00161745	0.0150632
PM21D	21	H02|Diamide-2	2198	2294	281	272	281.366	273.336	280.694	271.424	281	272	281.366	273.336	280.694	271.424	0.0469635	0.0383219	0.0519006
PM21D	21	H03|Diamide-3	2199	2295	280	262	280.206	263.792	279.814	261.208	280	262	280.206	263.792	279.814	261.208	0.09586	0.0850689	0.101287
PM21D	21	H04|Diamide-4	2200	2296	46	58	46.9606	59.6383	45.3794	57.0217	46	58	46.9606	59.6383	45.3794	57.0217	NA	NA	NA
PM21D	21	H05|Thiourea-1	2201	2297	284	283	284.76	283.934	283.48	282.386	284	283	284.76	283.934	283.48	282.386	0.00508888	-0.0023094	0.0120787
PM21D	21	H06|Thiourea-2	2202	2298	286	270	286	271.314	286	269.366	286	270	286	271.314	286	269.366	0.0830557	0.0760526	0.0864464
PM21D	21	H07|Thiourea-3	2203	2299	273	309	273.959	309.691	272.241	308.509	273	309	273.959	309.691	272.241	308.509	-0.178706	-0.185943	-0.171355
PM21D	21	H08|Thiourea-4	2204	2300	31	21	34.8767	23.0067	29.0233	20.0333	31	21	34.8767	23.0067	29.0233	20.0333	NA	NA	NA
PM21D	21	H09|Zinc Cl-1	2205	2301	278	262	279.469	263.297	277.431	261.363	278	262	279.469	263.297	277.431	261.363	0.0855181	0.0754377	0.0966336
PM21D	21	H10|Zinc Cl-2	2206	2302	297	250	298.456	251.221	296.364	249.159	297	250	298.456	251.221	296.364	249.159	0.248535	0.238414	0.260451
PM21D	21	H11|Zinc Cl-3	2207	2303	282	291	282.614	293.071	281.546	289.729	282	291	282.614	293.071	281.546	289.729	-0.045324	-0.0578839	-0.0358668
PM21D	21	H12|Zinc Cl-4	2208	2304	61	55	63.8434	58.0552	59.8366	53.5848	61	55	63.8434	58.0552	59.8366	53.5848	NA	NA	NA
PM22D	22	A01|L Glutamic Acid g Hydroxamate-1	2305	2401	257	266	257.296	266.206	256.744	265.814	257	266	257.296	266.206	256.744	265.814	-0.0496579	-0.0522113	-0.0469893
PM22D	22	A02|L Glutamic Acid g Hydroxamate-2	2306	2402	252	251	253.365	253.013	251.435	249.987	252	251	253.365	253.013	251.435	249.987	0.00573637	-0.00902649	0.0193646
PM22D	22	A03|L Glutamic Acid g Hydroxamate-3	2307	2403	225	227	225	228.351	225	226.429	225	227	225	228.351	225	226.429	-0.0127673	-0.0213268	-0.00913509
PM22D	22	A04|L Glutamic Acid g Hydroxamate-4	2308	2404	226	235	226.479	236.903	225.621	234.037	226	235	226.479	236.903	225.621	234.037	-0.056338	-0.0703962	-0.0473583
PM22D	22	A05|Na Metavanadate-1	2309	2405	225	242	226.263	244.672	224.357	240.848	225	242	226.263	244.672	224.357	240.848	-0.105082	-0.125052	-0.0901227
PM22D	22	A06|Na Metavanadate-2	2310	2406	268	271	268	271.824	268	270.456	268	271	268	271.824	268	270.456	-0.0160599	-0.0204372	-0.0131635
PM22D	22	A07|Na Metavanadate-3	2311	2407	77	97	77.8534	101.728	76.4466	94.8521	77	97	77.8534	101.728	76.4466	94.8521	NA	NA	NA
PM22D	22	A08|Na Metavanadate-4	2312	2408	118	131	120.133	135.91	117.087	128.77	118	131	120.133	135.91	117.087	128.77	-0.15078	-0.215072	-0.100163
PM22D	22	A09|Caffeine-1	2313	2409	271	259	272.521	259.528	270.239	258.592	271	259	272.521	259.528	270.239	258.592	0.0653408	0.058346	0.0756895
PM22D	22	A10|Caffeine-2	2314	2410	268	275	268.691	277.302	267.509	274.058	268	275	268.691	277.302	267.509	274.058	-0.0371986	-0.0518677	-0.0285361
PM22D	22	A11|Caffeine-3	2315	2411	48	174	49.9925	179.451	46.9675	171.189	48	174	49.9925	179.451	46.9675	171.189	-1.85798	-1.93386	-1.77581
PM22D	22	A12|Caffeine-4	2316	2412	36	73	38.2316	79.5972	34.5084	69.7028	36	73	38.2316	79.5972	34.5084	69.7028	NA	NA	NA
PM22D	22	B01|L Arginine Hydroxamate-1	2317	2413	275	251	275.206	251	274.814	251	275	251	275.206	251	274.814	251	0.131744	0.130768	0.132825
PM22D	22	B02|L Arginine Hydroxamate-2	2318	2414	265	247	266.124	251.291	264.396	245.129	265	247	266.124	251.291	264.396	245.129	0.101481	0.0733428	0.118556
PM22D	22	B03|L Arginine Hydroxamate-3	2319	2415	266	251	266.726	252.392	265.494	250.448	266	251	266.726	252.392	265.494	250.448	0.0837389	0.0730099	0.0908505
PM22D	22	B04|L Arginine Hydroxamate-4	2320	2416	284	268	285.29	268.206	283.41	267.814	284	268	285.29	268.206	283.41	267.814	0.0836579	0.0795514	0.0911955
PM22D	22	B05|Glycine Hydroxamate-1	2321	2417	258	257	260.289	257	256.791	257	258	257	260.289	257	256.791	257	0.00560271	-0.00117404	0.0183463
PM22D	22	B06|Glycine Hydroxamate-2	2322	2418	264	273	265.977	273.296	263.003	272.744	264	273	265.977	273.296	263.003	272.744	-0.048363	-0.0553843	-0.0362468
PM22D	22	B07|Glycine Hydroxamate-3	2323	2419	290	279	290.654	280.036	289.526	278.404	290	279	290.654	280.036	289.526	278.404	0.0557878	0.048082	0.0621215
PM22D	22	B08|Glycine Hydroxamate-4	2324	2420	30	41	30	42.8583	30	40.1017	30	41	30	42.8583	30	40.1017	NA	NA	NA
PM22D	22	B09|Triclosan-1	2325	2421	239	164	244.695	185.442	235.365	153.858	239	164	244.695	185.442	235.365	153.858	0.543315	0.343933	0.669383
PM22D	22	B10|Triclosan-2	2326	2422	26	32	28.4916	33.3508	24.7684	31.4292	26	32	28.4916	33.3508	24.7684	31.4292	NA	NA	NA
PM22D	22	B11|Triclosan-3	2327	2423	33	34	34.3788	36.6671	32.4412	32.6929	33	34	34.3788	36.6671	32.4412	32.6929	NA	NA	NA
PM22D	22	B12|Triclosan-4	2328	2424	33	35	33	35.9099	33	34.4301	33	35	33	35.9099	33	34.4301	NA	NA	NA
PM22D	22	C01|3-Amino 1 2 4 triazole-1	2329	2425	288	286	289.314	286.691	287.366	285.509	288	286	289.314	286.691	287.366	285.509	0.0100537	0.00339388	0.0190988
PM22D	22	C02|3-Amino 1 2 4 triazole-2	2330	2426	272	251	273.145	251.956	271.395	250.344	272	251	273.145	251.956	271.395	250.344	0.115919	0.107224	0.125754
PM22D	22	C03|3-Amino 1 2 4 triazole-3	2331	2427	189	213	191.836	213.528	187.924	212.592	189	213	191.836	213.528	187.924	212.592	-0.172467	-0.184272	-0.148218
PM22D	22	C04|3-Amino 1 2 4 triazole-4	2332	2428	17	22	17.691	24.2391	16.509	21.0009	17	22	17.691	24.2391	16.509	21.0009	NA	NA	NA
PM22D	22	C05|Miltefosine-1	2333	2429	267	259	268.145	259.479	266.395	258.621	267	259	268.145	259.479	266.395	258.621	0.0438876	0.03795	0.0521732
PM22D	22	C06|Miltefosine-2	2334	2430	256	266	256.691	266	255.509	266	256	266	256.691	266	255.509	266	-0.0552824	-0.0580519	-0.0513938
PM22D	22	C07|Miltefosine-3	2335	2431	14	24	15.124	25.8408	13.396	23.1992	14	24	15.124	25.8408	13.396	23.1992	NA	NA	NA
PM22D	22	C08|Miltefosine-4	2336	2432	13	30	13.206	31.4527	12.814	28.9873	13	30	13.206	31.4527	12.814	28.9873	NA	NA	NA
PM22D	22	C09|D L Serine Hydroxamate-1	2337	2433	261	246	262.86	247.456	260.16	245.364	261	246	262.86	247.456	260.16	245.364	0.0853915	0.0722262	0.099372
PM22D	22	C10|D L Serine Hydroxamate-2	2338	2434	256	248	256.654	248.528	255.526	247.592	256	248	256.654	248.528	255.526	247.592	0.0458037	0.0400643	0.0518574
PM22D	22	C11|D L Serine Hydroxamate-3	2339	2435	290	250	291.256	251.351	289.404	249.429	290	250	291.256	251.351	289.404	249.429	0.214125	0.203381	0.223659
PM22D	22	C12|D L Serine Hydroxamate-4	2340	2436	32	78	33.124	78.5278	31.396	77.5922	32	78	33.124	78.5278	31.396	77.5922	NA	NA	NA
PM22D	22	D01|Polymyxin B-1	2341	2437	261	267	261.654	268.479	260.526	266.321	261	267	261.654	268.479	260.526	266.321	-0.0327899	-0.04338	-0.0255078
PM22D	22	D02|Polymyxin B-2	2342	2438	240	239	241.321	239.366	239.419	238.694	240	239	241.321	239.366	239.419	238.694	0.00602379	0.000318949	0.0157916
PM22D	22	D03|Polymyxin B-3	2343	2439	242	245	242	246.29	242	244.41	242	245	242	246.29	242	244.41	-0.0177747	-0.0253484	-0.0142989
PM22D	22	D04|Polymyxin B-4	2344	2440	119	166	121.206	198.335	117.794	152.045	119	166	121.206	198.335	117.794	152.045	-0.480222	-0.751671	-0.327039
PM22D	22	D05|Urea hydrogen peroxide-1	2345	2441	245	247	245.614	247.792	244.546	246.468	245	247	245.614	247.792	244.546	246.468	-0.0117293	-0.0190288	-0.00500247
PM22D	22	D06|Urea hydrogen peroxide-2	2346	2442	262	248	262.206	249.351	261.814	247.429	262	248	262.206	249.351	261.814	247.429	0.0792267	0.0703655	0.0836848
PM22D	22	D07|Urea hydrogen peroxide-3	2347	2443	242	236	242	236.206	242	235.814	242	236	242	236.206	242	235.814	0.0362202	0.0349615	0.0373577
PM22D	22	D08|Urea hydrogen peroxide-4	2348	2444	259	249	259	249.296	259	248.744	259	249	259	249.296	259	248.744	0.0568064	0.0550937	0.0582891
PM22D	22	D09|Na Arsenate-1	2349	2445	250	237	250.654	237.206	249.526	236.814	250	237	250.654	237.206	249.526	236.814	0.077041	0.0730512	0.0819413
PM22D	22	D10|Na Arsenate-2	2350	2446	257	241	258.645	241.296	256.315	240.744	257	241	258.645	241.296	256.315	240.744	0.0927352	0.0871169	0.10347
PM22D	22	D11|Na Arsenate-3	2351	2447	250	224	250	224	250	224	250	224	250	224	250	224	0.158429	0.158429	0.158429
PM22D	22	D12|Na Arsenate-4	2352	2448	180	200	181.442	204.661	179.258	197.959	180	200	181.442	204.661	179.258	197.959	-0.152003	-0.191201	-0.125691
PM22D	22	E01|CCCP-1	2353	2449	264	268	264.206	268	263.814	268	264	268	264.206	268	263.814	268	-0.0216951	-0.0227119	-0.0205698
PM22D	22	E02|CCCP-2	2354	2450	261	266	261.691	267.559	260.509	265.161	261	266	261.691	267.559	260.509	265.161	-0.0273764	-0.0385228	-0.0190054
PM22D	22	E03|CCCP-3	2355	2451	263	287	263.296	288.43	262.744	286.47	263	287	263.296	288.43	262.744	286.47	-0.125988	-0.134562	-0.1217
PM22D	22	E04|CCCP-4	2356	2452	143	186	146.099	188.007	141.681	184.933	143	186	146.099	188.007	141.681	184.933	-0.379287	-0.408146	-0.340051
PM22D	22	E05|BAPTA-1	2357	2453	265	257	266.418	257.206	264.402	256.814	265	257	266.418	257.206	264.402	256.814	0.044224	0.0398083	0.0529682
PM22D	22	E06|BAPTA-2	2358	2454	283	261	284.977	261	282.003	261	283	261	284.977	261	282.003	261	0.116752	0.11166	0.126796
PM22D	22	E07|BAPTA-3	2359	2455	21	41	21.4665	53.0998	20.5935	35.7802	21	41	21.4665	53.0998	20.5935	35.7802	NA	NA	NA
PM22D	22	E08|BAPTA-4	2360	2456	28	42	28.6144	45.6309	27.5456	40.2891	28	42	28.6144	45.6309	27.5456	40.2891	NA	NA	NA
PM22D	22	E09|D Serine-1	2361	2457	268	255	268.882	255.792	267.438	254.468	268	255	268.882	255.792	267.438	254.468	0.0717358	0.0642299	0.0794924
PM22D	22	E10|D Serine-2	2362	2458	260	265	260	266.29	260	264.41	260	265	260	266.29	260	264.41	-0.0274807	-0.0344842	-0.0242676
PM22D	22	E11|D Serine-3	2363	2459	225	217	225.929	218.644	224.351	216.256	225	217	225.929	218.644	224.351	216.256	0.05223	0.0371734	0.0631298
PM22D	22	E12|D Serine-4	2364	2460	181	196	182.365	196	180.435	196	181	196	182.365	196	180.435	196	-0.114864	-0.119375	-0.104025
PM22D	22	F01|Azaserine-1	2365	2461	266	259	267.365	259	265.435	259	266	259	267.365	259	265.435	259	0.0384741	0.0354064	0.0458586
PM22D	22	F02|Azaserine-2	2366	2462	233	245	233	249.329	233	243.111	233	245	233	249.329	233	243.111	-0.0724518	-0.0977228	-0.0612831
PM22D	22	F03|Azaserine-3	2367	2463	137	232	138.426	232.841	135.954	231.379	137	232	138.426	232.841	135.954	231.379	-0.759949	-0.776233	-0.741137
PM22D	22	F04|Azaserine-4	2368	2464	19	20	21.9386	25.5028	17.5214	17.6172	19	20	21.9386	25.5028	17.5214	17.6172	NA	NA	NA
PM22D	22	F05|Lithium Cl-1	2369	2465	230	229	230.937	230.605	229.423	228.135	230	229	230.937	230.605	229.423	228.135	0.00628626	-0.00741269	0.0176105
PM22D	22	F06|Lithium Cl-2	2370	2466	231	223	231.206	224.29	230.814	222.41	231	223	231.206	224.29	230.814	222.41	0.0508491	0.0413683	0.0559543
PM22D	22	F07|Lithium Cl-3	2371	2467	192	189	192.573	190.361	191.567	188.379	192	189	192.573	190.361	191.567	188.379	0.0227201	0.0091141	0.0317643
PM22D	22	F08|Lithium Cl-4	2372	2468	86	115	89.1473	116.351	84.4527	114.429	86	115	89.1473	116.351	84.4527	114.429	-0.419225	-0.462266	-0.360192
PM22D	22	F09|FCCP-1	2373	2469	256	266	257.599	267.427	255.281	265.253	256	266	257.599	267.427	255.281	265.253	-0.0552824	-0.06706	-0.0422411
PM22D	22	F10|FCCP-2	2374	2470	247	266	247.76	267.576	246.48	265.384	247	266	247.76	267.576	246.48	265.384	-0.106915	-0.118479	-0.0991371
PM22D	22	F11|FCCP-3	2375	2471	271	297	271.853	297.296	270.447	296.744	271	297	271.853	297.296	270.447	296.744	-0.13217	-0.136555	-0.126391
PM22D	22	F12|FCCP-4	2376	2472	156	69	171.682	71.806	146.778	67.574	156	69	171.682	71.806	146.778	67.574	1.17688	1.03146	1.3452
PM22D	22	G01|Benzamidine HCl hydrate-1	2377	2473	220	229	221.418	229	219.462	229	220	229	221.418	229	219.462	229	-0.0578441	-0.0613751	-0.0485764
PM22D	22	G02|Benzamidine HCl hydrate-2	2378	2474	164	163	164.726	163.824	163.494	162.456	164	163	164.726	163.824	163.494	162.456	0.00882385	-0.00290772	0.0200179
PM22D	22	G03|Benzamidine HCl hydrate-3	2379	2475	25	22	25.426	24.6852	24.654	20.6148	25	22	25.426	24.6852	24.654	20.6148	NA	NA	NA
PM22D	22	G04|Benzamidine HCl hydrate-4	2380	2476	24	20	25.2802	20.7263	23.3598	19.4937	24	20	25.2802	20.7263	23.3598	19.4937	NA	NA	NA
PM22D	22	G05|Cycloheximide-1	2381	2477	269	255	270.29	258.21	268.41	253.77	269	255	270.29	258.21	268.41	253.77	0.0771089	0.055897	0.0909831
PM22D	22	G06|Cycloheximide-2	2382	2478	243	218	243.76	219.897	242.48	217.083	243	218	243.76	219.897	242.48	217.083	0.156628	0.14104	0.167213
PM22D	22	G07|Cycloheximide-3	2383	2479	227	233	228.841	233.614	226.199	232.546	227	233	228.841	233.614	226.199	232.546	-0.0376377	-0.0465355	-0.0231692
PM22D	22	G08|Cycloheximide-4	2384	2480	225	223	225.744	224.492	224.416	222.228	225	223	225.744	224.492	224.416	222.228	0.0128813	-0.000489764	0.0226483
PM22D	22	G09|Thallium-I-Acetate-1	2385	2481	241	242	242.645	243.442	240.315	241.358	241	242	242.645	243.442	240.315	241.358	-0.0059739	-0.0186516	0.00767277
PM22D	22	G10|Thallium-I-Acetate-2	2386	2482	251	230	252.71	231.879	250.05	229.121	251	230	252.71	231.879	250.05	229.121	0.126054	0.108847	0.14137
PM22D	22	G11|Thallium-I-Acetate-3	2387	2483	30	40	31.9771	45.4142	29.0029	37.5258	30	40	31.9771	45.4142	29.0029	37.5258	NA	NA	NA
PM22D	22	G12|Thallium-I-Acetate-4	2388	2484	33	49	35.6342	49.5278	31.6858	48.5922	33	49	35.6342	49.5278	31.6858	48.5922	NA	NA	NA
PM22D	22	H01|Bleomycin-1	2389	2485	270	275	270.426	275	269.654	275	270	275	270.426	275	269.654	275	-0.0264722	-0.0283222	-0.0241977
PM22D	22	H02|Bleomycin-2	2390	2486	274	266	274.296	267.422	273.744	265.298	274	266	274.296	267.422	273.744	265.298	0.0427496	0.0337129	0.048116
PM22D	22	H03|Bleomycin-3	2391	2487	275	262	276.542	262.206	274.358	261.814	275	262	276.542	262.206	274.358	261.814	0.0698648	0.0653572	0.0789581
PM22D	22	H04|Bleomycin-4	2392	2488	44	41	44.8487	43.2757	43.4113	39.8243	44	41	44.8487	43.2757	43.4113	39.8243	NA	NA	NA
PM22D	22	H05|Paromomycin-1	2393	2489	252	270	259.908	271.256	248.512	269.404	252	270	259.908	271.256	248.512	269.404	-0.0995357	-0.126338	-0.0517715
PM22D	22	H06|Paromomycin-2	2394	2490	32	30	33.3905	41.3093	31.2895	25.1107	32	30	33.3905	41.3093	31.2895	25.1107	NA	NA	NA
PM22D	22	H07|Paromomycin-3	2395	2491	35	22	37.8094	23.0218	33.7106	21.2582	35	22	37.8094	23.0218	33.7106	21.2582	NA	NA	NA
PM22D	22	H08|Paromomycin-4	2396	2492	34	32	34.9606	44.1369	33.3794	26.7631	34	32	34.9606	44.1369	33.3794	26.7631	NA	NA	NA
PM22D	22	H09|Myclobutanil-1	2397	2493	288	259	289.898	259.296	287.142	258.744	288	259	289.898	259.296	287.142	258.744	0.153117	0.147164	0.16402
PM22D	22	H10|Myclobutanil-2	2398	2494	286	262	286.76	263.43	285.48	261.47	286	262	286.76	263.43	285.48	261.47	0.126448	0.11597	0.133199
PM22D	22	H11|Myclobutanil-3	2399	2495	264	244	264	245.145	264	243.395	264	244	264	245.145	264	243.395	0.113657	0.106905	0.117236
PM22D	22	H12|Myclobutanil-4	2400	2496	263	255	263.479	256.82	262.621	253.86	263	255	263.479	256.82	262.621	253.86	0.0445656	0.0322237	0.0536559
PM23A	23	A01|Benzethonium Cl-1	2497	2593	277	269	277.76	269.824	276.48	268.456	277	269	277.76	269.824	276.48	268.456	0.0422798	0.0351584	0.0491512
PM23A	23	A02|Benzethonium Cl-2	2498	2594	268	272	268.426	272.792	267.654	271.468	268	272	268.426	272.792	267.654	271.468	-0.0213737	-0.0274346	-0.0162552
PM23A	23	A03|Benzethonium Cl-3	2499	2595	28	49	28.7601	51.9445	27.4799	47.5355	28	49	28.7601	51.9445	27.4799	47.5355	NA	NA	NA
PM23A	23	A04|Benzethonium Cl-4	2500	2596	29	47	30.6273	50.1912	28.1927	45.3888	29	47	30.6273	50.1912	28.1927	45.3888	NA	NA	NA
PM23A	23	A05|Chlorpromazine-1	2501	2597	259	270	259.824	271.399	258.456	269.341	259	270	259.824	271.399	258.456	269.341	-0.0600073	-0.0704962	-0.0518997
PM23A	23	A06|Chlorpromazine-2	2502	2598	263	270	264.945	270.573	261.975	269.567	263	270	264.945	270.573	261.975	269.567	-0.0378966	-0.0465872	-0.0249526
PM23A	23	A07|Chlorpromazine-3	2503	2599	249	265	250.336	265.479	248.424	264.621	249	265	250.336	265.479	248.424	264.621	-0.0898466	-0.0957957	-0.0800593
PM23A	23	A08|Chlorpromazine-4	2504	2600	19	52	21.5137	56.9457	17.6463	49.8943	19	52	21.5137	56.9457	17.6463	49.8943	NA	NA	NA
PM23A	23	A09|Ammonium Sulfate-1	2505	2601	245	270	246.541	271.39	244.299	269.39	245	270	246.541	271.39	244.299	269.39	-0.140178	-0.151719	-0.127869
PM23A	23	A10|Ammonium Sulfate-2	2506	2602	233	250	234.306	251.376	232.414	249.384	233	250	234.306	251.376	232.414	249.384	-0.101598	-0.113146	-0.0899786
PM23A	23	A11|Ammonium Sulfate-3	2507	2603	236	248	236.614	248	235.546	248	236	248	236.614	248	235.546	248	-0.0715533	-0.0743338	-0.0678022
PM23A	23	A12|Ammonium Sulfate-4	2508	2604	47	86	51.477	90.2693	45.323	84.0307	47	86	51.477	90.2693	45.323	84.0307	NA	NA	NA
PM23A	23	B01|Cadmium Cl-1	2509	2605	201	192	201.296	193.321	200.744	191.419	201	192	201.296	193.321	200.744	191.419	0.0660892	0.0543598	0.0725832
PM23A	23	B02|Cadmium Cl-2	2510	2606	137	133	141.389	137.055	134.891	131.145	137	133	141.389	137.055	134.891	131.145	0.0427496	-0.0229581	0.108504
PM23A	23	B03|Cadmium Cl-3	2511	2607	20	40	21.6667	43.6478	19.2733	38.3922	20	40	21.6667	43.6478	19.2733	38.3922	NA	NA	NA
PM23A	23	B04|Cadmium Cl-4	2512	2608	16	27	16.7601	28.6958	15.4799	26.1842	16	27	16.7601	28.6958	15.4799	26.1842	NA	NA	NA
PM23A	23	B05|Dequalinium-1	2513	2609	237	249	238.971	249.479	236.049	248.621	237	249	238.971	249.479	236.049	248.621	-0.0712587	-0.0798322	-0.0571124
PM23A	23	B06|Dequalinium-2	2514	2610	245	273	245.528	274.346	244.592	272.374	245	273	245.528	274.346	244.592	272.374	-0.156119	-0.165617	-0.149704
PM23A	23	B07|Dequalinium-3	2515	2611	152	146	152	149.285	152	144.495	152	146	152	149.285	152	144.495	0.058103	0.0260049	0.0730489
PM23A	23	B08|Dequalinium-4	2516	2612	18	40	18.9099	42.2715	17.4301	38.9285	18	40	18.9099	42.2715	17.4301	38.9285	NA	NA	NA
PM23A	23	B09|Doxycycline-1	2517	2613	237	255	238.256	256.62	236.404	254.24	237	255	238.256	256.62	236.404	254.24	-0.10561	-0.118382	-0.0936756
PM23A	23	B10|Doxycycline-2	2518	2614	240	261	240.479	261.824	239.621	260.456	240	261	240.479	261.824	239.621	260.456	-0.121015	-0.127842	-0.11513
PM23A	23	B11|Doxycycline-3	2519	2615	271	267	271.76	267.654	270.48	266.526	271	267	271.76	267.654	270.48	266.526	0.0214531	0.0151535	0.028056
PM23A	23	B12|Doxycycline-4	2520	2616	250	244	251.221	245.431	249.399	243.409	250	244	251.221	245.431	249.399	243.409	0.0350469	0.0231359	0.0455769
PM23A	23	C01|Glycine-1	2521	2617	248	250	248.296	251.306	247.744	249.414	248	250	248.296	251.306	247.744	249.414	-0.011588	-0.020591	-0.00648549
PM23A	23	C02|Glycine-2	2522	2618	235	223	236.321	224.94	234.419	222.02	235	223	236.321	224.94	234.419	222.02	0.075617	0.0595468	0.0900607
PM23A	23	C03|Glycine-3	2523	2619	177	234	177.206	235.273	176.814	233.407	177	234	177.206	235.273	176.814	233.407	-0.402759	-0.412104	-0.39742
PM23A	23	C04|Glycine-4	2524	2620	21	18	22.4575	18	20.2625	18	21	18	22.4575	18	20.2625	18	NA	NA	NA
PM23A	23	C05|Hydroxylamine-1	2525	2621	244	246	244.937	246	243.423	246	244	246	244.937	246	243.423	246	-0.0117772	-0.0151916	-0.00624885
PM23A	23	C06|Hydroxylamine-2	2526	2622	246	262	247.503	262.366	245.457	261.694	246	262	247.503	262.366	245.457	261.694	-0.0909085	-0.0961094	-0.0804358
PM23A	23	C07|Hydroxylamine-3	2527	2623	250	265	250	265.726	250	264.494	250	265	250	265.726	250	264.494	-0.0840643	-0.0880132	-0.081305
PM23A	23	C08|Hydroxylamine-4	2528	2624	257	255	258.059	255.206	256.361	254.814	257	255	258.059	255.206	256.361	254.814	0.0112711	0.00651279	0.0182582
PM23A	23	C09|Poly L Lysine-1	2529	2625	250	248	250.76	249.314	249.48	247.366	250	248	250.76	249.314	249.48	247.366	0.011588	0.000960573	0.0196597
PM23A	23	C10|Poly L Lysine-2	2530	2626	256	254	258.277	255.306	255.003	253.414	256	254	258.277	255.306	255.003	253.414	0.0113153	-0.00170908	0.0274188
PM23A	23	C11|Poly L Lysine-3	2531	2627	261	263	262.908	263.206	260.152	262.814	261	263	262.908	263.206	260.152	262.814	-0.011013	-0.0168354	0.000513806
PM23A	23	C12|Poly L Lysine-4	2532	2628	286	183	286.824	188.81	285.456	179.77	286	183	286.824	188.81	285.456	179.77	0.644171	0.596333	0.674013
PM23A	23	D01|Chromium-III-Cl-1	2533	2629	274	270	274	270.479	274	269.621	274	270	274	270.479	274	269.621	0.0212165	0.0186576	0.0232447
PM23A	23	D02|Chromium-III-Cl-2	2534	2630	256	243	257.667	244.256	255.273	242.404	256	243	257.667	244.256	255.273	242.404	0.0751875	0.0636469	0.0880943
PM23A	23	D03|Chromium-III-Cl-3	2535	2631	268	255	268	255.206	268	254.814	268	255	268	255.206	268	254.814	0.0717358	0.0705708	0.0727884
PM23A	23	D04|Chromium-III-Cl-4	2536	2632	233	207	235.916	208.273	231.744	206.407	233	207	235.916	208.273	231.744	206.407	0.170699	0.154057	0.19278
PM23A	23	D05|Cobalt-II-Cl-1	2537	2633	265	277	265.296	279.642	264.744	275.838	265	277	265.296	279.642	264.744	275.838	-0.0638936	-0.0789823	-0.056219
PM23A	23	D06|Cobalt-II-Cl-2	2538	2634	280	280	280.296	281.307	279.744	279.053	280	280	280.296	281.307	279.744	279.053	0	-0.00803949	0.00641325
PM23A	23	D07|Cobalt-II-Cl-3	2539	2635	248	267	249.321	267	247.419	267	248	267	249.321	267	247.419	267	-0.1065	-0.109884	-0.0988351
PM23A	23	D08|Cobalt-II-Cl-4	2540	2636	95	41	100.557	41.206	92.3428	40.814	95	41	100.557	41.206	92.3428	40.814	NA	NA	NA
PM23A	23	D09|Copper-II-Cl-1	2541	2637	216	207	216.206	207.91	215.814	206.43	216	207	216.206	207.91	215.814	206.43	0.0614005	0.0538298	0.0667534
PM23A	23	D10|Copper-II-Cl-2	2542	2638	221	212	222.351	212.479	220.429	211.621	221	212	222.351	212.479	220.429	211.621	0.0599821	0.052993	0.0713569
PM23A	23	D11|Copper-II-Cl-3	2543	2639	206	202	206.76	202.786	205.48	201.434	206	202	206.76	202.786	205.48	201.434	0.028289	0.0190364	0.0376534
PM23A	23	D12|Copper-II-Cl-4	2544	2640	200	202	200	207.284	200	199.676	200	202	200	207.284	200	199.676	-0.0143553	-0.05161	0.0023404
PM23A	23	E01|Na Metaborate-1	2545	2641	248	248	248.296	248.366	247.744	247.694	248	248	248.296	248.366	247.744	247.694	0	-0.00361644	0.00350097
PM23A	23	E02|Na Metaborate-2	2546	2642	228	224	229.306	225.256	227.414	223.404	228	224	229.306	225.256	227.414	223.404	0.0255351	0.013757	0.0376176
PM23A	23	E03|Na Metaborate-3	2547	2643	211	198	215.216	198	209.324	198	211	198	215.216	198	209.324	198	0.0917426	0.0802354	0.120287
PM23A	23	E04|Na Metaborate-4	2548	2644	259	229	260.081	244.477	258.179	221.123	259	229	260.081	244.477	258.179	221.123	0.177604	0.0786726	0.234112
PM23A	23	E05|Na Metaperiodate-1	2549	2645	228	219	228.426	220.351	227.654	218.429	228	219	228.426	220.351	227.654	218.429	0.058103	0.0470407	0.0645611
PM23A	23	E06|Na Metaperiodate-2	2550	2646	210	222	211.226	223.369	209.194	221.331	210	222	211.226	223.369	209.194	221.331	-0.0801703	-0.0945846	-0.067421
PM23A	23	E07|Na Metaperiodate-3	2551	2647	230	245	230.824	245.654	229.456	244.526	230	245	230.824	245.654	229.456	244.526	-0.0911479	-0.0984055	-0.0831993
PM23A	23	E08|Na Metaperiodate-4	2552	2648	152	90	153.16	92.3095	151.2	88.9305	152	90	153.16	92.3095	151.2	88.9305	0.756074	0.711906	0.784291
PM23A	23	E09|Na m Arsenite-1	2553	2649	248	247	248.882	247	247.438	247	248	247	248.882	247	247.438	247	0.00582908	0.00255513	0.0109517
PM23A	23	E10|Na m Arsenite-2	2554	2650	250	253	250.296	255.642	249.744	251.838	250	253	250.296	255.642	249.744	251.838	-0.0172093	-0.0336741	-0.00886151
PM23A	23	E11|Na m Arsenite-3	2555	2651	268	268	269.442	269.365	267.258	267.435	268	268	269.442	269.365	267.258	267.435	0	-0.0113311	0.0107883
PM23A	23	E12|Na m Arsenite-4	2556	2652	32	53	33.1038	55.7815	31.3162	51.6385	32	53	33.1038	55.7815	31.3162	51.6385	NA	NA	NA
PM23A	23	F01|Na Azide-1	2557	2653	225	227	225.426	227.878	224.654	226.402	225	227	225.426	227.878	224.654	226.402	-0.0127673	-0.0205576	-0.00623211
PM23A	23	F02|Na Azide-2	2558	2654	204	213	205.587	214.436	203.273	212.304	204	213	205.587	214.436	203.273	212.304	-0.0622843	-0.0771328	-0.0463782
PM23A	23	F03|Na Azide-3	2559	2655	207	190	208.575	192.688	206.265	188.812	207	190	208.575	192.688	206.265	188.812	0.123631	0.0982379	0.14361
PM23A	23	F04|Na Azide-4	2560	2656	205	221	205.726	222.361	204.494	220.379	205	221	205.726	222.361	204.494	220.379	-0.108422	-0.120848	-0.0992602
PM23A	23	F05|Na Caprylate-1	2561	2657	210	195	211.362	195.296	209.198	194.744	210	195	211.362	195.296	209.198	194.744	0.106915	0.0992097	0.118134
PM23A	23	F06|Na Caprylate-2	2562	2658	237	236	237.206	236.573	236.814	235.567	237	236	237.206	236.573	236.814	235.567	0.0061002	0.00147142	0.0100006
PM23A	23	F07|Na Caprylate-3	2563	2659	240	258	242.478	258	238.802	258	240	258	242.478	258	238.802	258	-0.104337	-0.111555	-0.0895186
PM23A	23	F08|Na Caprylate-4	2564	2660	242	248	243.229	248.691	241.091	247.509	242	248	243.229	248.691	241.091	247.509	-0.0353331	-0.0447751	-0.0251672
PM23A	23	F09|Na Cyanate-1	2565	2661	251	261	252.764	262.256	249.876	260.404	251	261	252.764	262.256	249.876	260.404	-0.0563624	-0.0697666	-0.0429575
PM23A	23	F10|Na Cyanate-2	2566	2662	257	252	257.426	253.256	256.654	251.404	257	252	257.426	253.256	256.654	251.404	0.0283446	0.0192269	0.0341516
PM23A	23	F11|Na Cyanate-3	2567	2663	169	251	169.206	252.221	168.814	250.399	169	251	169.206	252.221	168.814	250.399	-0.570664	-0.579254	-0.565448
PM23A	23	F12|Na Cyanate-4	2568	2664	248	257	249.321	258.39	247.419	256.29	248	257	249.321	258.39	247.419	256.29	-0.0514282	-0.062597	-0.0397697
PM23A	23	G01|Na Nitrite-1	2569	2665	186	177	187.399	177.604	185.341	176.516	186	177	187.399	177.604	185.341	176.516	0.0715533	0.0615109	0.0863214
PM23A	23	G02|Na Nitrite-2	2570	2666	159	159	159	159.528	159	158.592	159	159	159	159.528	159	158.592	0	-0.00478119	0.00370504
PM23A	23	G03|Na Nitrite-3	2571	2667	193	169	193.573	170.39	192.567	168.39	193	169	193.573	170.39	192.567	168.39	0.191578	0.17652	0.201071
PM23A	23	G04|Na Nitrite-4	2572	2668	181	196	183.276	198.463	179.824	194.777	181	196	183.276	198.463	179.824	194.777	-0.114864	-0.142284	-0.0878059
PM23A	23	G05|Na Orthovanadate-1	2573	2669	228	222	228.479	222.206	227.621	221.814	228	222	228.479	222.206	227.621	221.814	0.0384741	0.0347339	0.0427131
PM23A	23	G06|Na Orthovanadate-2	2574	2670	242	249	242.366	249.528	241.694	248.592	242	249	242.366	249.528	241.694	248.592	-0.0411387	-0.0460191	-0.0365935
PM23A	23	G07|Na Orthovanadate-3	2575	2671	31	67	32.3922	67.4793	30.4478	66.6207	31	67	32.3922	67.4793	30.4478	66.6207	NA	NA	NA
PM23A	23	G08|Na Orthovanadate-4	2576	2672	64	53	65.3529	53.412	63.3271	52.628	64	53	65.3529	53.412	63.3271	52.628	NA	NA	NA
PM23A	23	G09|2-Deoxy D Glucose-1	2577	2673	253	245	254.518	246.314	252.342	244.366	253	245	254.518	246.314	252.342	244.366	0.0463556	0.0348824	0.0587234
PM23A	23	G10|2-Deoxy D Glucose-2	2578	2674	224	205	225.346	205	223.374	205	224	205	225.346	205	223.374	205	0.127875	0.123839	0.136516
PM23A	23	G11|2-Deoxy D Glucose-3	2579	2675	146	45	150.217	49.8	143.803	42.9	146	45	150.217	49.8	143.803	42.9	1.69797	1.52988	1.808
PM23A	23	G12|2-Deoxy D Glucose-4	2580	2676	240	46	241.697	47.4442	238.823	45.0558	240	46	241.697	47.4442	238.823	45.0558	2.38333	2.33164	2.42342
PM23A	23	H01|Na Selenate-1	2581	2677	233	219	233.849	220.886	232.411	218.074	233	219	233.849	220.886	232.411	218.074	0.0893991	0.0733773	0.100759
PM23A	23	H02|Na Selenate-2	2582	2678	219	187	219.206	188.059	218.814	186.361	219	187	219.206	188.059	218.814	186.361	0.227893	0.218517	0.23419
PM23A	23	H03|Na Selenate-3	2583	2679	206	184	206	185.611	206	183.289	206	184	206	185.611	206	183.289	0.162939	0.150361	0.168526
PM23A	23	H04|Na Selenate-4	2584	2680	209	182	210.507	183.321	208.233	181.419	209	182	210.507	183.321	208.233	181.419	0.199564	0.183827	0.214542
PM23A	23	H05|Na Cyanide-1	2585	2681	241	226	242.184	226.206	240.396	225.814	241	226	242.184	226.206	240.396	225.814	0.0927104	0.0877767	0.100968
PM23A	23	H06|Na Cyanide-2	2586	2682	271	270	271.366	271.273	270.694	269.407	271	270	271.366	271.273	270.694	269.407	0.00533344	-0.0030834	0.0104535
PM23A	23	H07|Na Cyanide-3	2587	2683	256	256	257.184	257.585	255.396	254.935	256	256	257.184	257.585	255.396	254.935	0	-0.0123113	0.0126701
PM23A	23	H08|Na Cyanide-4	2588	2684	262	170	263.914	181.787	261.046	164.413	262	170	263.914	181.787	261.046	164.413	0.624032	0.522054	0.682744
PM23A	23	H09|Na Thiosulfate-1	2589	2685	280	275	280.76	276.404	279.48	274.396	280	275	280.76	276.404	279.48	274.396	0.0259952	0.0159637	0.0330808
PM23A	23	H10|Na Thiosulfate-2	2590	2686	283	257	283.296	257.76	282.744	256.48	283	257	283.296	257.76	282.744	256.48	0.139034	0.133468	0.143463
PM23A	23	H11|Na Thiosulfate-3	2591	2687	281	280	281.206	280.528	280.814	279.592	281	280	281.206	280.528	280.814	279.592	0.0051433	0.00147108	0.0083033
PM23A	23	H12|Na Thiosulfate-4	2592	2688	83	50	87.856	53.262	80.564	48.578	83	50	87.856	53.262	80.564	48.578	NA	NA	NA
PM24C	24	A01|Apramycin-1	2689	2785	278	287	278.426	287.726	277.654	286.494	278	287	278.426	287.726	277.654	286.494	-0.0459659	-0.0514092	-0.0412092
PM24C	24	A02|Apramycin-2	2690	2786	272	286	272.296	287.189	271.744	285.271	272	286	272.296	287.189	271.744	285.271	-0.0724085	-0.079752	-0.0671576
PM24C	24	A03|Apramycin-3	2691	2787	266	276	267.321	276.986	265.419	275.374	266	276	267.321	276.986	265.419	275.374	-0.053242	-0.0615439	-0.0428167
PM24C	24	A04|Apramycin-4	2692	2788	277	297	277	299.121	277	296.139	277	297	277	299.121	277	296.139	-0.100577	-0.110844	-0.0963874
PM24C	24	A05|Aminacrine-1	2693	2789	243	263	243.206	264.505	242.814	262.335	243	263	243.206	264.505	242.814	262.335	-0.114106	-0.123445	-0.109229
PM24C	24	A06|Aminacrine-2	2694	2790	253	257	255.025	258.369	251.815	256.331	253	257	255.025	258.369	251.815	256.331	-0.022631	-0.0370658	-0.00737227
PM24C	24	A07|Aminacrine-3	2695	2791	255	243	255.366	243	254.694	243	255	243	255.366	243	254.694	243	0.0695409	0.0678085	0.0716103
PM24C	24	A08|Aminacrine-4	2696	2792	39	69	39.7263	72.3262	38.4937	67.1338	39	69	39.7263	72.3262	38.4937	67.1338	NA	NA	NA
PM24C	24	A09|Zaragozic Acid A-1	2697	2793	277	264	281.479	265.546	275.281	263.074	277	264	281.479	265.546	275.281	263.074	0.069348	0.0519398	0.0975621
PM24C	24	A10|Zaragozic Acid A-2	2698	2794	272	278	272	279.369	272	277.331	272	278	272	279.369	272	277.331	-0.0314782	-0.0385643	-0.0280032
PM24C	24	A11|Zaragozic Acid A-3	2699	2795	177	259	178.659	261.769	175.881	257.611	177	259	178.659	261.769	175.881	257.611	-0.549203	-0.573693	-0.527987
PM24C	24	A12|Zaragozic Acid A-4	2700	2796	36	75	38.7608	85.4592	34.7192	69.4808	36	75	38.7608	85.4592	34.7192	69.4808	NA	NA	NA
PM24C	24	B01|Blasticidin S-1	2701	2797	277	260	278.97	263.087	276.17	258.473	277	260	278.97	263.087	276.17	258.473	0.0913744	0.0700169	0.110096
PM24C	24	B02|Blasticidin S-2	2702	2798	209	226	209.907	229.622	208.393	224.458	209	226	209.907	229.622	208.393	224.458	-0.11282	-0.139952	-0.0966971
PM24C	24	B03|Blasticidin S-3	2703	2799	21	33	22.0721	33.8534	20.2479	32.4466	21	33	22.0721	33.8534	20.2479	32.4466	NA	NA	NA
PM24C	24	B04|Blasticidin S-4	2704	2800	21	31	21	31.9408	21	30.2792	21	31	21	31.9408	21	30.2792	NA	NA	NA
PM24C	24	B05|Thioridazine-1	2705	2801	263	267	263.852	267.573	262.308	266.567	263	267	263.852	267.573	262.308	266.567	-0.0217769	-0.0286687	-0.0147714
PM24C	24	B06|Thioridazine-2	2706	2802	259	274	259.853	274.366	258.447	273.694	259	274	259.853	274.366	258.447	273.694	-0.0812238	-0.0862355	-0.0748659
PM24C	24	B07|Thioridazine-3	2707	2803	230	278	232.985	278.956	228.455	277.344	230	278	232.985	278.956	228.455	277.344	-0.273451	-0.288126	-0.251441
PM24C	24	B08|Thioridazine-4	2708	2804	16	36	16.366	38.1652	15.694	34.8948	16	36	16.366	38.1652	15.694	34.8948	NA	NA	NA
PM24C	24	B09|Na Benzoate-1	2709	2805	262	251	263.124	251.824	261.396	250.456	262	251	263.124	251.824	261.396	250.456	0.0618794	0.0538239	0.071183
PM24C	24	B10|Na Benzoate-2	2710	2806	227	227	228.74	227.296	226.28	226.744	227	227	228.74	227.296	226.28	226.744	0	-0.00646184	0.0126429
PM24C	24	B11|Na Benzoate-3	2711	2807	200	198	201.239	199.239	199.401	197.401	200	198	201.239	199.239	199.401	197.401	0.0144996	0.00117427	0.0277789
PM24C	24	B12|Na Benzoate-4	2712	2808	185	218	185.426	218.296	184.654	217.744	185	218	185.426	218.296	184.654	217.744	-0.236803	-0.24146	-0.231791
PM24C	24	C01|Chlortetracycline-1	2713	2809	263	261	263.882	262.103	262.438	260.397	263	261	263.882	262.103	262.438	260.397	0.011013	0.00184211	0.0191808
PM24C	24	C02|Chlortetracycline-2	2714	2810	266	248	267.886	250.778	265.074	246.522	266	248	267.886	250.778	265.074	246.522	0.101086	0.0799809	0.119906
PM24C	24	C03|Chlortetracycline-3	2715	2811	49	69	50.7561	70.4112	48.1239	68.0888	49	69	50.7561	70.4112	48.1239	68.0888	NA	NA	NA
PM24C	24	C04|Chlortetracycline-4	2716	2812	92	142	92	143.821	92	141.179	92	142	92	143.821	92	141.179	-0.626185	-0.644573	-0.617816
PM24C	24	C05|Na Metasilicate-1	2717	2813	260	266	260	266	260	266	260	266	260	266	260	266	-0.0329146	-0.0329146	-0.0329146
PM24C	24	C06|Na Metasilicate-2	2718	2814	266	288	267.256	289.164	265.404	287.396	266	288	267.256	289.164	265.404	287.396	-0.114643	-0.123701	-0.104814
PM24C	24	C07|Na Metasilicate-3	2719	2815	298	284	299.428	284.366	297.352	283.694	298	284	299.428	284.366	297.352	283.694	0.0694214	0.0644206	0.0778757
PM24C	24	C08|Na Metasilicate-4	2720	2816	238	267	238.691	267.691	237.509	266.509	238	267	238.691	267.691	237.509	266.509	-0.165878	-0.172586	-0.159041
PM24C	24	C09|Pentamidine Isethionate-1	2721	2817	261	262	261	263.361	261	261.379	261	262	261	263.361	261	261.379	-0.005517	-0.0129919	-0.00209339
PM24C	24	C10|Pentamidine Isethionate-2	2722	2818	256	253	257.047	253.645	255.253	252.495	256	253	257.047	253.645	255.253	252.495	0.0170064	0.00911753	0.025777
PM24C	24	C11|Pentamidine Isethionate-3	2723	2819	267	260	269.878	260.726	265.502	259.494	267	260	269.878	260.726	265.502	259.494	0.0383281	0.0261857	0.0566087
PM24C	24	C12|Pentamidine Isethionate-4	2724	2820	294	242	294.206	243.776	293.814	240.844	294	242	294.206	243.776	293.814	240.844	0.280809	0.269347	0.288728
PM24C	24	D01|Azauracil-1	2725	2821	277	278	278.29	279.29	276.41	277.41	277	278	278.29	279.29	276.41	277.41	-0.00519891	-0.0149495	0.00456463
PM24C	24	D02|Azauracil-2	2726	2822	268	256	268.479	257.442	267.621	255.478	268	256	268.479	257.442	267.621	255.478	0.0660892	0.0559435	0.0716105
PM24C	24	D03|Azauracil-3	2727	2823	224	236	224.824	237.145	223.456	235.395	224	236	224.824	237.145	223.456	235.395	-0.0752881	-0.0857726	-0.0662937
PM24C	24	D04|Azauracil-4	2728	2824	208	208	210.102	208.614	207.038	207.546	208	208	210.102	208.614	207.038	207.546	0	-0.0109453	0.0176636
PM24C	24	D05|K Chromate-1	2729	2825	268	268	268.691	268	267.509	268	268	268	268.691	268	267.509	268	0	-0.00264531	0.00371474
PM24C	24	D06|K Chromate-2	2730	2826	266	279	267.256	280.336	265.404	278.424	266	279	267.256	280.336	265.404	278.424	-0.0688389	-0.0789689	-0.0590592
PM24C	24	D07|K Chromate-3	2731	2827	288	264	290.561	265.379	286.779	263.441	288	264	290.561	265.379	286.779	263.441	0.125531	0.111888	0.141358
PM24C	24	D08|K Chromate-4	2732	2828	34	48	34.426	51.8687	33.654	46.2313	34	48	34.426	51.8687	33.654	46.2313	NA	NA	NA
PM24C	24	D09|Thialysine-1	2733	2829	257	260	257	261.273	257	259.407	257	260	257	261.273	257	259.407	-0.0167433	-0.0237904	-0.0134483
PM24C	24	D10|Thialysine-2	2734	2830	243	244	244.16	244	242.2	244	243	244	244.16	244	242.2	244	-0.00592483	-0.0106834	0.000946782
PM24C	24	D11|Thialysine-3	2735	2831	247	232	247	232.206	247	231.814	247	232	247	232.206	247	231.814	0.0903862	0.0891058	0.0915433
PM24C	24	D12|Thialysine-4	2736	2832	165	258	168.463	259.379	163.157	257.441	165	258	168.463	259.379	163.157	257.441	-0.644905	-0.6688	-0.611811
PM24C	24	E01|Berberine Cl-1	2737	2833	266	275	267.981	276.632	265.119	274.368	266	275	267.981	276.632	265.119	274.368	-0.0480054	-0.0613241	-0.0339854
PM24C	24	E02|Berberine Cl-2	2738	2834	221	232	224.024	233.351	219.636	231.429	221	232	224.024	233.351	219.636	231.429	-0.0700784	-0.087389	-0.0469145
PM24C	24	E03|Berberine Cl-3	2739	2835	206	196	206.792	196.893	205.468	195.327	206	196	206.792	196.893	205.468	195.327	0.0717907	0.0615005	0.0822904
PM24C	24	E04|Berberine Cl-4	2740	2836	189	196	191.672	196.91	187.848	195.43	189	196	191.672	196.91	187.848	195.43	-0.0524674	-0.0679722	-0.0280108
PM24C	24	E05|EGTA-1	2741	2837	271	283	271	284.492	271	282.448	271	283	271	284.492	271	282.448	-0.0625092	-0.0700945	-0.0596932
PM24C	24	E06|EGTA-2	2742	2838	294	285	294.882	286.99	293.438	284.07	294	285	294.882	286.99	293.438	284.07	0.0448542	0.0320561	0.0538904
PM24C	24	E07|EGTA-3	2743	2839	36	270	36.366	272.747	35.694	268.753	36	270	36.366	272.747	35.694	268.753	-2.90689	-2.93381	-2.88562
PM24C	24	E08|EGTA-4	2744	2840	22	36	22.8534	43.0019	21.4466	32.8181	22	36	22.8534	43.0019	21.4466	32.8181	NA	NA	NA
PM24C	24	E09|Na Pyrophosphate-1	2745	2841	274	275	276.04	276.469	273.14	274.431	274	275	276.04	276.469	273.14	274.431	-0.00525573	-0.0174765	0.00843326
PM24C	24	E10|Na Pyrophosphate-2	2746	2842	275	280	276.256	281.239	274.404	279.401	275	280	276.256	281.239	274.404	279.401	-0.0259952	-0.0354958	-0.0163307
PM24C	24	E11|Na Pyrophosphate-3	2747	2843	274	263	276.016	264.379	273.104	262.441	274	263	276.016	264.379	273.104	262.441	0.0591131	0.0468433	0.0727583
PM24C	24	E12|Na Pyrophosphate-4	2748	2844	157	299	169.598	306.702	149.522	295.338	157	299	169.598	306.702	149.522	295.338	-0.929381	-1.03648	-0.800251
PM24C	24	F01|Isoniazid-1	2749	2845	265	281	266.351	285.48	264.429	279.04	265	281	266.351	285.48	264.429	279.04	-0.0845778	-0.110509	-0.0671434
PM24C	24	F02|Isoniazid-2	2750	2846	247	263	247.573	263	246.567	263	247	263	247.573	263	246.567	263	-0.0905518	-0.0930807	-0.0872112
PM24C	24	F03|Isoniazid-3	2751	2847	236	253	237.442	254.562	235.358	252.258	236	253	237.442	254.562	235.358	252.258	-0.100351	-0.113161	-0.0873239
PM24C	24	F04|Isoniazid-4	2752	2848	54	245	54.2958	246.406	53.7442	244.294	54	245	54.2958	246.406	53.7442	244.294	-2.18175	-2.19686	-2.16971
PM24C	24	F05|Methyl Viologen-1	2753	2849	232	241	232	242.541	232	240.299	232	241	232	242.541	232	240.299	-0.0549083	-0.0641012	-0.0507085
PM24C	24	F06|Methyl Viologen-2	2754	2850	225	244	225.614	245.306	224.546	243.414	225	244	225.614	245.306	224.546	243.414	-0.116956	-0.127571	-0.109556
PM24C	24	F07|Methyl Viologen-3	2755	2851	34	152	34.4793	156.474	33.6207	148.926	34	152	34.4793	156.474	33.6207	148.926	-2.16046	-2.2185	-2.1108
PM24C	24	F08|Methyl Viologen-4	2756	2852	32	29	32.2958	29.2958	31.7442	28.7442	32	29	32.2958	29.2958	31.7442	28.7442	NA	NA	NA
PM24C	24	F09|Na Fluoride-1	2757	2853	269	273	270.351	274.582	268.429	272.218	269	273	270.351	274.582	268.429	272.218	-0.0212948	-0.0326949	-0.00993042
PM24C	24	F10|Na Fluoride-2	2758	2854	246	236	247.829	236.91	245.251	235.43	246	236	247.829	236.91	245.251	235.43	0.0598715	0.0499185	0.0740482
PM24C	24	F11|Na Fluoride-3	2759	2855	242	223	243.012	224.365	241.408	222.435	242	223	243.012	224.365	241.408	222.435	0.117963	0.105624	0.127646
PM24C	24	F12|Na Fluoride-4	2760	2856	206	241	207.528	241.426	205.292	240.654	206	241	207.528	241.426	205.292	240.654	-0.226389	-0.233901	-0.213657
PM24C	24	G01|Cisplatin-1	2761	2857	251	260	251.824	260.614	250.456	259.546	251	260	251.824	260.614	250.456	259.546	-0.0508243	-0.0573568	-0.043575
PM24C	24	G02|Cisplatin-2	2762	2858	247	255	247.824	255.206	246.456	254.814	247	255	247.824	255.206	246.456	254.814	-0.0459862	-0.0503292	-0.0401315
PM24C	24	G03|Cisplatin-3	2763	2859	257	249	257.792	249.206	256.468	248.814	257	249	257.792	249.206	256.468	248.814	0.0456226	0.0414374	0.0511424
PM24C	24	G04|Cisplatin-4	2764	2860	240	258	240.528	258.986	239.592	257.374	240	258	240.528	258.986	239.592	257.374	-0.104337	-0.112296	-0.0976602
PM24C	24	G05|Aluminum Sulfate-1	2765	2861	271	273	271	273.426	271	272.654	271	273	271	273.426	271	272.654	-0.0106081	-0.0128576	-0.00877843
PM24C	24	G06|Aluminum Sulfate-2	2766	2862	244	260	244	261.361	244	259.379	244	260	244	261.361	244	259.379	-0.0916305	-0.0991628	-0.0881805
PM24C	24	G07|Aluminum Sulfate-3	2767	2863	229	239	229.426	240.008	228.654	238.332	229	239	229.426	240.008	228.654	238.332	-0.061663	-0.0699181	-0.054942
PM24C	24	G08|Aluminum Sulfate-4	2768	2864	26	15	29.7166	16.2073	24.2034	14.3527	26	15	29.7166	16.2073	24.2034	14.3527	NA	NA	NA
PM24C	24	G09|Fluconazole-1	2769	2865	271	274	271.206	277.44	270.814	272.52	271	274	271.206	277.44	270.814	272.52	-0.015883	-0.0348735	-0.00697298
PM24C	24	G10|Fluconazole-2	2770	2866	268	266	268.573	266.479	267.567	265.621	268	266	268.573	266.479	267.567	265.621	0.0108068	0.0058788	0.0159446
PM24C	24	G11|Fluconazole-3	2771	2867	203	242	203.753	243.465	202.447	241.315	203	242	203.753	243.465	202.447	241.315	-0.253527	-0.266173	-0.244093
PM24C	24	G12|Fluconazole-4	2772	2868	209	300	211.326	303.387	207.694	298.353	209	300	211.326	303.387	207.694	298.353	-0.52146	-0.546701	-0.497549
PM24C	24	H01|Propiconazole-1	2773	2869	275	272	276.825	273.303	274.075	271.317	275	272	276.825	273.303	274.075	271.317	0.015825	0.00406978	0.0289944
PM24C	24	H02|Propiconazole-2	2774	2870	295	277	295.878	281.474	294.402	275.366	295	277	295.878	281.474	294.402	275.366	0.090829	0.0647856	0.103652
PM24C	24	H03|Propiconazole-3	2775	2871	295	277	296.379	278.29	294.441	276.41	295	277	296.379	278.29	294.441	276.41	0.090829	0.0813927	0.10063
PM24C	24	H04|Propiconazole-4	2776	2872	272	276	272.654	277.469	271.526	275.431	272	276	272.654	277.469	271.526	275.431	-0.0210616	-0.0312338	-0.014622
PM24C	24	H05|Tamoxifen-1	2777	2873	301	299	302.688	303.091	300.232	297.229	301	299	302.688	303.091	300.232	297.229	0.009618	-0.0136729	0.0262563
PM24C	24	H06|Tamoxifen-2	2778	2874	295	303	296.632	304.351	294.248	302.429	295	303	296.632	304.351	294.248	302.429	-0.0386028	-0.0487043	-0.0279215
PM24C	24	H07|Tamoxifen-3	2779	2875	33	185	34.2896	186.003	32.4104	184.297	33	185	34.2896	186.003	32.4104	184.297	-2.48699	-2.52079	-2.42619
PM24C	24	H08|Tamoxifen-4	2780	2876	35	25	36.2627	30.9572	34.3573	22.1228	35	25	36.2627	30.9572	34.3573	22.1228	NA	NA	NA
PM24C	24	H09|Miconazole Nitrate-1	2781	2877	285	275	286.472	276.273	284.268	274.407	285	275	286.472	276.273	284.268	274.407	0.0515303	0.0411553	0.0620787
PM24C	24	H10|Miconazole Nitrate-2	2782	2878	292	263	293.29	263.792	291.41	262.468	292	263	293.29	263.792	291.41	262.468	0.150906	0.143649	0.160187
PM24C	24	H11|Miconazole Nitrate-3	2783	2879	226	262	228.025	263.589	225.055	261.331	226	262	228.025	263.589	225.055	261.331	-0.213244	-0.228012	-0.196686
PM24C	24	H12|Miconazole Nitrate-4	2784	2880	145	300	145.849	302.32	144.411	298.78	145	300	145.849	302.32	144.411	298.78	-1.04891	-1.06589	-1.03461
PM25D	25	A01|Hydroxyurea-1	2881	2977	245	254	245.824	255.903	244.456	253.037	245	254	245.824	255.903	244.456	253.037	-0.0520467	-0.0660185	-0.0417263
PM25D	25	A02|Hydroxyurea-2	2882	2978	217	240	218.405	241.565	216.455	239.315	217	240	218.405	241.565	216.455	239.315	-0.145339	-0.158348	-0.131901
PM25D	25	A03|Hydroxyurea-3	2883	2979	204	212	204.528	212.654	203.592	211.526	204	212	204.528	212.654	203.592	211.526	-0.0554951	-0.062824	-0.0485398
PM25D	25	A04|Hydroxyurea-4	2884	2980	233	251	234.365	252.444	232.435	250.416	233	251	234.365	252.444	232.435	250.416	-0.107357	-0.119137	-0.0955682
PM25D	25	A05|Tobramycin-1	2885	2981	270	275	271.392	275.792	269.448	274.468	270	275	271.392	275.792	269.448	274.468	-0.0264722	-0.0335774	-0.0162561
PM25D	25	A06|Tobramycin-2	2886	2982	287	277	287	277.296	287	276.744	287	277	287	277.296	287	276.744	0.0511648	0.0496251	0.0524975
PM25D	25	A07|Tobramycin-3	2887	2983	304	276	305.541	276.76	303.199	275.48	304	276	305.541	276.76	303.199	275.48	0.139403	0.131631	0.149417
PM25D	25	A08|Tobramycin-4	2888	2984	18	53	19.1878	54.7075	17.3522	52.1925	18	53	19.1878	54.7075	17.3522	52.1925	NA	NA	NA
PM25D	25	A09|Niaproof-1	2889	2985	228	240	229.29	241.365	227.41	239.435	228	240	229.29	241.365	227.41	239.435	-0.0740006	-0.0859181	-0.0624633
PM25D	25	A10|Niaproof-2	2890	2986	199	224	199	226.626	199	222.794	199	224	199	226.626	199	222.794	-0.17073	-0.187544	-0.162943
PM25D	25	A11|Niaproof-3	2891	2987	196	184	197.43	185.442	195.47	183.478	196	184	197.43	185.442	195.47	183.478	0.0911479	0.0759812	0.105732
PM25D	25	A12|Niaproof-4	2892	2988	76	99	82.2022	106.667	71.6778	94.693	76	99	82.2022	106.667	71.6778	94.693	NA	NA	NA
PM25D	25	B01|b Chloro L Alanine-1	2893	2989	259	243	259	243	259	243	259	243	259	243	259	243	0.0919958	0.0919958	0.0919958
PM25D	25	B02|b Chloro L Alanine-2	2894	2990	241	236	241	236	241	236	241	236	241	236	241	236	0.0302463	0.0302463	0.0302463
PM25D	25	B03|b Chloro L Alanine-3	2895	2991	228	224	229.39	225.351	227.39	223.429	228	224	229.39	225.351	227.39	223.429	0.0255351	0.012994	0.0379869
PM25D	25	B04|b Chloro L Alanine-4	2896	2992	223	244	223	244.691	223	243.509	223	244	223	244.691	223	243.509	-0.129837	-0.133917	-0.126932
PM25D	25	B05|Tetrazolium Violet-1	2897	2993	252	276	253.442	276.824	251.478	275.456	252	276	253.442	276.824	251.478	275.456	-0.131245	-0.138533	-0.12017
PM25D	25	B06|Tetrazolium Violet-2	2898	2994	288	284	288	284.853	288	283.447	288	284	288	284.853	288	283.447	0.0201779	0.0158493	0.0229917
PM25D	25	B07|Tetrazolium Violet-3	2899	2995	271	270	273.168	271.29	270.012	269.41	271	270	273.168	271.29	270.012	269.41	0.00533344	-0.00681108	0.0199838
PM25D	25	B08|Tetrazolium Violet-4	2900	2996	180	204	181.646	207.396	179.154	202.604	180	204	181.646	207.396	179.154	202.604	-0.180572	-0.211189	-0.157531
PM25D	25	B09|Kanamycin-1	2901	2997	283	273	284.164	273.792	282.396	272.468	283	273	284.164	273.792	282.396	272.468	0.0519011	0.0446346	0.0606418
PM25D	25	B10|Kanamycin-2	2902	2998	271	270	272.481	275.284	270.439	267.676	271	270	272.481	275.284	270.439	267.676	0.00533344	-0.025616	0.0256663
PM25D	25	B11|Kanamycin-3	2903	2999	280	266	283.215	267.145	278.545	265.395	280	266	283.215	267.145	278.545	265.395	0.0740006	0.0602879	0.093756
PM25D	25	B12|Kanamycin-4	2904	3000	226	235	228.764	238.087	224.036	233.413	226	235	228.764	238.087	224.036	233.413	-0.056338	-0.0877569	-0.0290262
PM25D	25	C01|4-Aminopyridine-1	2905	3001	241	249	241	249.614	241	248.546	241	249	241	249.614	241	248.546	-0.0471126	-0.050668	-0.0444774
PM25D	25	C02|4-Aminopyridine-2	2906	3002	238	228	241.254	229.39	236.086	227.39	238	228	241.254	229.39	236.086	227.39	0.0619277	0.0415062	0.0853878
PM25D	25	C03|4-Aminopyridine-3	2907	3003	192	198	204.337	200.625	186.083	196.615	192	198	204.337	200.625	186.083	196.615	-0.0443941	-0.108548	0.0555707
PM25D	25	C04|4-Aminopyridine-4	2908	3004	18	21	18.9496	22.4268	17.3104	20.2532	18	21	18.9496	22.4268	17.3104	20.2532	NA	NA	NA
PM25D	25	C05|Amitriptyline-1	2909	3005	248	275	249.541	276.392	247.299	274.448	248	275	249.541	276.392	247.299	274.448	-0.149091	-0.160458	-0.137257
PM25D	25	C06|Amitriptyline-2	2910	3006	235	261	235.296	263.546	234.744	259.814	235	261	235.296	263.546	234.744	259.814	-0.151389	-0.166967	-0.143002
PM25D	25	C07|Amitriptyline-3	2911	3007	17	27	18.4062	28.4044	16.2938	26.3956	17	27	18.4062	28.4044	16.2938	26.3956	NA	NA	NA
PM25D	25	C08|Amitriptyline-4	2912	3008	24	33	24.4793	33.206	23.6207	32.814	24	33	24.4793	33.206	23.6207	32.814	NA	NA	NA
PM25D	25	C09|4-Nitroquinoline N oxide-1	2913	3009	265	253	266.346	253.654	264.374	252.526	265	253	266.346	253.654	264.374	252.526	0.066855	0.0597215	0.0768666
PM25D	25	C10|4-Nitroquinoline N oxide-2	2914	3010	259	242	261.86	242	257.94	242	259	242	261.86	242	257.94	242	0.0979451	0.0920287	0.113788
PM25D	25	C11|4-Nitroquinoline N oxide-3	2915	3011	259	240	261.076	241.903	258.004	239.037	259	240	261.076	241.903	258.004	239.037	0.109918	0.092963	0.127238
PM25D	25	C12|4-Nitroquinoline N oxide-4	2916	3012	274	275	274.691	275.824	273.509	274.456	274	275	274.691	275.824	273.509	274.456	-0.00525573	-0.0121569	0.00123192
PM25D	25	D01|Alexidine-1	2917	3013	271	262	271.76	262.961	270.48	261.379	271	262	271.76	262.961	270.48	261.379	0.048726	0.0406744	0.0561885
PM25D	25	D02|Alexidine-2	2918	3014	259	233	260.203	233	258.397	233	259	233	260.203	233	258.397	233	0.152622	0.149261	0.159306
PM25D	25	D03|Alexidine-3	2919	3015	21	30	22.4559	30.2958	20.3641	29.7442	21	30	22.4559	30.2958	20.3641	29.7442	NA	NA	NA
PM25D	25	D04|Alexidine-4	2920	3016	19	37	19.691	39.7016	18.509	35.8584	19	37	19.691	39.7016	18.509	35.8584	NA	NA	NA
PM25D	25	D05|Hygromycin B-1	2921	3017	265	261	265.206	261.206	264.814	260.814	265	261	265.206	261.206	264.814	260.814	0.0219426	0.0197914	0.0240921
PM25D	25	D06|Hygromycin B-2	2922	3018	268	261	268.296	261.296	267.744	260.744	268	261	268.296	261.296	267.744	260.744	0.0381832	0.0351716	0.0411891
PM25D	25	D07|Hygromycin B-3	2923	3019	268	264	269.337	265.553	267.323	263.307	268	264	269.337	265.553	267.323	263.307	0.0216951	0.00958576	0.032665
PM25D	25	D08|Hygromycin B-4	2924	3020	224	244	224.824	246.189	223.456	242.871	224	244	224.824	246.189	223.456	242.871	-0.123382	-0.139771	-0.111399
PM25D	25	D09|Floxuridine-1	2925	3021	255	247	255.528	248.256	254.592	246.404	255	247	255.528	248.256	254.592	246.404	0.0459862	0.0363582	0.0524561
PM25D	25	D10|Floxuridine-2	2926	3022	250	238	252.546	238.296	248.814	237.744	250	238	252.546	238.296	248.814	237.744	0.0709665	0.0623128	0.0871374
PM25D	25	D11|Floxuridine-3	2927	3023	251	226	252.756	226.726	250.124	225.494	251	226	252.756	226.726	250.124	225.494	0.151365	0.141691	0.164659
PM25D	25	D12|Floxuridine-4	2928	3024	257	229	258.369	229.882	256.331	228.438	257	229	258.369	229.882	256.331	228.438	0.166421	0.157115	0.17763
PM25D	25	E01|2-Hydroxy Benzoic Acid-1	2929	3025	258	247	258.366	248.482	257.694	246.378	258	247	258.366	248.482	257.694	246.378	0.06286	0.0525187	0.0685417
PM25D	25	E02|2-Hydroxy Benzoic Acid-2	2930	3026	211	193	213.805	194.392	209.775	192.448	211	193	213.805	194.392	209.775	192.448	0.128642	0.109875	0.151826
PM25D	25	E03|2-Hydroxy Benzoic Acid-3	2931	3027	154	184	156.86	184.366	152.94	183.694	154	184	156.86	184.366	152.94	183.694	-0.256775	-0.269607	-0.227827
PM25D	25	E04|2-Hydroxy Benzoic Acid-4	2932	3028	130	109	130.792	109.479	129.468	108.621	130	109	130.792	109.479	129.468	108.621	0.254183	0.241932	0.267981
PM25D	25	E05|Succinic Acid-1	2933	3029	284	302	285.708	302.573	283.312	301.567	284	302	285.708	302.573	283.312	301.567	-0.0886576	-0.0948899	-0.0779388
PM25D	25	E06|Succinic Acid-2	2934	3030	281	298	282.105	302.052	280.355	296.288	281	298	282.105	302.052	280.355	296.288	-0.0847422	-0.107541	-0.0707686
PM25D	25	E07|Succinic Acid-3	2935	3031	223	261	223.206	261.853	222.814	260.447	223	261	223.206	261.853	222.814	260.447	-0.227006	-0.232919	-0.222612
PM25D	25	E08|Succinic Acid-4	2936	3032	188	164	254.971	225.222	145.989	134.258	188	164	254.971	225.222	145.989	134.258	0.197037	-0.62549	0.925327
PM25D	25	E09|Clomiphene Citrate-1	2937	3033	267	258	268.418	259.351	266.462	257.429	267	258	268.418	259.351	266.462	257.429	0.0494687	0.0390261	0.0603046
PM25D	25	E10|Clomiphene Citrate-2	2938	3034	264	263	264.479	264.33	263.621	262.37	264	263	264.479	264.33	263.621	262.37	0.00547513	-0.0038765	0.011552
PM25D	25	E11|Clomiphene Citrate-3	2939	3035	260	269	261.43	271.874	259.47	267.766	260	269	261.43	271.874	259.47	267.766	-0.0490945	-0.067372	-0.0345465
PM25D	25	E12|Clomiphene Citrate-4	2940	3036	30	62	31.7816	63.0775	29.1984	61.2825	30	62	31.7816	63.0775	29.1984	61.2825	NA	NA	NA
PM25D	25	F01|D L Malic Acid-1	2941	3037	253	253	253.479	253.366	252.621	252.694	253	253	253.479	253.366	252.621	252.694	0	-0.00425034	0.00447679
PM25D	25	F02|D L Malic Acid-2	2942	3038	242	249	242	249.528	242	248.592	242	249	242	249.528	242	248.592	-0.0411387	-0.0441936	-0.0387739
PM25D	25	F03|D L Malic Acid-3	2943	3039	247	247	248.351	247.882	246.429	246.438	247	247	248.351	247.882	246.429	246.438	0	-0.00848113	0.0111555
PM25D	25	F04|D L Malic Acid-4	2944	3040	236	229	236.573	230.29	235.567	228.41	236	229	236.573	230.29	235.567	228.41	0.0434393	0.0326909	0.0506543
PM25D	25	F05|D Tartaric Acid-1	2945	3041	260	268	261.442	269.465	259.358	267.315	260	268	261.442	269.465	259.358	267.315	-0.0437214	-0.0551557	-0.0320472
PM25D	25	F06|D Tartaric Acid-2	2946	3042	265	268	265.726	269.306	264.494	267.414	265	268	265.726	269.306	264.494	267.414	-0.0162406	-0.0260107	-0.00913632
PM25D	25	F07|D Tartaric Acid-3	2947	3043	266	267	267.203	267.824	265.397	266.456	266	267	267.203	267.824	265.397	266.456	-0.0054135	-0.0131289	0.00403457
PM25D	25	F08|D Tartaric Acid-4	2948	3044	224	221	226.702	223.672	222.858	219.848	224	221	226.702	223.672	222.858	219.848	0.0194524	-0.00525889	0.0442898
PM25D	25	F09|Fumaric Acid-1	2949	3045	265	274	265	274.726	265	273.494	265	274	265	274.726	265	273.494	-0.0481835	-0.0520029	-0.045515
PM25D	25	F10|Fumaric Acid-2	2950	3046	263	275	264.256	275	262.404	275	263	275	264.256	275	262.404	275	-0.0643688	-0.0676432	-0.0574941
PM25D	25	F11|Fumaric Acid-3	2951	3047	228	275	230.127	275.366	226.653	274.694	228	275	230.127	275.366	226.653	274.694	-0.270398	-0.280868	-0.255393
PM25D	25	F12|Fumaric Acid-4	2952	3048	130	156	135.689	193.579	127.231	139.401	130	156	135.689	193.579	127.231	139.401	-0.263034	-0.605466	-0.0389439
PM25D	25	G01|5-Fluorocytosine-1	2953	3049	247	247	247.792	247.366	246.468	246.694	247	247	247.792	247.366	246.468	246.694	0	-0.00524975	0.00640985
PM25D	25	G02|5-Fluorocytosine-2	2954	3050	226	222	227.256	223.917	225.404	221.103	226	222	227.256	223.917	225.404	221.103	0.0257631	0.00955003	0.0395988
PM25D	25	G03|5-Fluorocytosine-3	2955	3051	209	204	209.792	207.396	208.468	202.604	209	204	209.792	207.396	208.468	202.604	0.0349338	0.00743181	0.0503031
PM25D	25	G04|5-Fluorocytosine-4	2956	3052	229	207	231.419	209.068	227.761	205.892	229	207	231.419	209.068	227.761	205.892	0.145717	0.123552	0.168616
PM25D	25	G05|Palladium-II-Cl-1	2957	3053	268	266	269.336	268.688	267.424	264.812	268	266	269.336	268.688	267.424	264.812	0.0108068	-0.00680132	0.0244369
PM25D	25	G06|Palladium-II-Cl-2	2958	3054	267	246	268.589	247.321	266.331	245.419	267	246	268.589	247.321	266.331	245.419	0.118181	0.106836	0.130153
PM25D	25	G07|Palladium-II-Cl-3	2959	3055	265	258	265.573	258.912	264.567	257.288	265	258	265.573	258.912	264.567	257.288	0.0386213	0.0311724	0.0457232
PM25D	25	G08|Palladium-II-Cl-4	2960	3056	249	243	249.76	244.585	248.48	241.935	249	243	249.76	244.585	248.48	241.935	0.0351894	0.0227935	0.0459232
PM25D	25	G09|Ibuprofen-1	2961	3057	270	257	271.451	260.777	269.309	255.263	270	257	271.451	260.777	269.309	255.263	0.071191	0.0464432	0.0887101
PM25D	25	G10|Ibuprofen-2	2962	3058	268	259	268.792	262.189	267.468	257.611	268	259	268.792	262.189	267.468	257.611	0.0492809	0.028758	0.0612971
PM25D	25	G11|Ibuprofen-3	2963	3059	250	244	251.384	245.365	249.336	243.435	250	244	251.384	245.365	249.336	243.435	0.0350469	0.0231598	0.0463581
PM25D	25	G12|Ibuprofen-4	2964	3060	188	51	191	55.3311	186.72	49.1489	188	51	191	55.3311	186.72	49.1489	1.88216	1.75471	1.95834
PM25D	25	H01|Chloroquine-1	2965	3061	258	259	258.853	260.365	257.447	258.435	258	259	258.853	260.365	257.447	258.435	-0.00558103	-0.0162623	0.00233376
PM25D	25	H02|Chloroquine-2	2966	3062	265	260	265.824	261.321	264.456	259.419	265	260	265.824	261.321	264.456	259.419	0.0274807	0.0172071	0.0351848
PM25D	25	H03|Chloroquine-3	2967	3063	255	234	255.792	234.76	254.468	233.48	255	234	255.792	234.76	254.468	233.48	0.123989	0.116294	0.131676
PM25D	25	H04|Chloroquine-4	2968	3064	217	207	219.642	209.126	215.838	206.074	217	207	219.642	209.126	215.838	206.074	0.0680643	0.045577	0.0919909
PM25D	25	H05|Cinnamic Acid-trans-1	2969	3065	274	284	275.451	284.614	273.309	283.546	274	284	275.451	284.614	273.309	283.546	-0.051715	-0.0584756	-0.0417851
PM25D	25	H06|Cinnamic Acid-trans-2	2970	3066	277	277	278.346	279.23	276.374	275.87	277	277	278.346	279.23	276.374	275.87	0	-0.0148313	0.01289
PM25D	25	H07|Cinnamic Acid-trans-3	2971	3067	284	262	285.239	263.242	283.401	261.158	284	262	285.239	263.242	283.401	261.158	0.116324	0.106454	0.12725
PM25D	25	H08|Cinnamic Acid-trans-4	2972	3068	244	233	245.479	235.034	243.321	232.066	244	233	245.479	235.034	243.321	232.066	0.0665512	0.0499922	0.0810636
PM25D	25	H09|5-Fluorouracil-1	2973	3069	271	262	271.206	264.325	270.814	260.895	271	262	271.206	264.325	270.814	260.895	0.048726	0.0349901	0.0559192
PM25D	25	H10|5-Fluorouracil-2	2974	3070	271	225	272.481	225.753	270.439	224.447	271	225	272.481	225.753	270.439	224.447	0.268368	0.260559	0.27978
PM25D	25	H11|5-Fluorouracil-3	2975	3071	265	234	266.611	235.339	264.349	233.121	265	234	266.611	235.339	264.349	233.121	0.179484	0.167702	0.193658
PM25D	25	H12|5-Fluorouracil-4	2976	3072	280	245	280.691	246.518	279.509	244.342	280	245	280.691	246.518	279.509	244.342	0.192645	0.181202	0.200081

## Sheet: differential compounds
plate_ID	description	plate	PG_ID	WT_ID	substrate	PG_A	WT_A	PG_A_CI95_high	WT_A_CI95_high	PG_A_CI95_low	WT_A_CI95_low	PG_A_corr	WT_A_corr	PG_A_corr_CI95_high	WT_A_corr_CI95_high	PG_A_corr_CI95_low	WT_A_corr_CI95_low	A(log2PG:WT)	A(log2PGlow:WThigh)	A(log2PGhigh:WTlow)
PM1	carbon sources	1	23	119	B11|D Mannitol	87	77	89.917	78.4181	85.663	76.4019	41	27	41.9634	28.0521	40.5766	26.7079	0.602665	0.53254	0.651864
PM1	carbon sources	1	35	131	C11|D Melibiose	170	69	173.102	71.3095	168.598	67.9305	124	19	125.149	20.9434	123.511	18.2366	2.70627	2.56007	2.77874
PM1	carbon sources	1	47	143	D11|Sucrose	94	76	95.8966	80.4816	93.0834	74.0784	48	26	47.9431	30.1155	47.9969	24.3845	0.884523	0.672433	0.975361
PM1	carbon sources	1	79	175	G07|Acetoacetic Acid	91	79	92.559	80.365	90.001	78.435	45	29	44.6055	29.999	44.9145	28.741	0.633872	0.582267	0.634111
PM1	carbon sources	1	82	178	G10|Methyl Pyruvate	96	82	97.9484	83.5866	94.9316	81.3934	50	32	49.9949	33.2206	49.8451	31.6994	0.643856	0.585375	0.657324
PM2A	carbon sources	2	204	300	A12|Pectin	90	90	94.7317	94.6294	88.0483	87.5106	46	30	50.2039	30.6793	44.4561	29.3607	0.616671	0.535114	0.773915
PM2A	carbon sources	2	228	324	C12|Palatinose	140	92	142.174	98.7998	138.906	88.1202	96	32	97.6466	34.8497	95.3134	29.9703	1.58496	1.45153	1.70404
PM2A	carbon sources	2	240	336	D12|Butyric Acid	127	44	128.263	47.3207	126.157	41.9993	83	10	83.7355	10	82.5645	10	3.05311	3.04552	3.06584
PM2A	carbon sources	2	257	353	F05|Oxalomalic Acid	78	78	79.8882	85.8965	77.1918	74.1235	34	18	35.3603	21.9464	33.5997	15.9736	0.917538	0.614464	1.14644
PM9	osmolytes	9	1585	1681	E01|1% Na Formate	267	266	267	266.206	267	265.814	267	266	267	266.206	267	265.814	0.0054135	0.00429667	0.00642263
PM9	osmolytes	9	1586	1682	E02|2% Na Formate	231	238	231.573	238	230.567	238	231	238	231.573	238	230.567	238	-0.0430687	-0.045773	-0.039497
PM9	osmolytes	9	1587	1683	E03|3% Na Formate	215	229	215	229.366	215	228.694	215	229	215	229.366	215	228.694	-0.0910109	-0.0933151	-0.0890817
PM9	osmolytes	9	1588	1684	E04|4% Na Formate	188	199	190.81	200.273	186.91	198.407	188	199	190.81	200.273	186.91	198.407	-0.0820358	-0.0996285	-0.0563219
PM9	osmolytes	9	1589	1685	E05|5% Na Formate	133	28	137.293	29.4314	131.327	27.4086	133	28	137.293	29.4314	131.327	27.4086	2.24793	2.15773	2.32456
PM9	osmolytes	9	1597	1693	F01|1% Na Lactate	243	240	244.414	240	242.346	240	243	240	244.414	240	242.346	240	0.0179219	0.0140332	0.0262932
PM9	osmolytes	9	1598	1694	F02|2% Na Lactate	227	227	227.792	228.568	226.468	226.212	227	227	227.792	228.568	226.468	226.212	0	-0.013322	0.0100474
PM9	osmolytes	9	1599	1695	F03|3% Na Lactate	211	205	211	205.366	211	204.694	211	205	211	205.366	211	204.694	0.0416191	0.0390454	0.0437744
PM9	osmolytes	9	1600	1696	F04|4% Na Lactate	200	53	210.425	58.5377	195.935	50.7023	200	53	210.425	58.5377	195.935	50.7023	1.91594	1.74294	2.05318
PM10	pH	10	1729	1825	A01|pH 3 5	211	214	213.611	215.535	209.829	213.245	211	214	213.611	215.535	209.829	213.245	-0.0203678	-0.0387087	0.00247467
PM10	pH	10	1730	1826	A02|pH 4	237	243	237	244.405	237	242.455	237	243	237	244.405	237	242.455	-0.0360693	-0.044388	-0.0328286
PM10	pH	10	1731	1827	A03|pH 4 5	249	265	249	265.726	249	264.494	249	265	249	265.726	249	264.494	-0.0898466	-0.0937955	-0.0870874
PM10	pH	10	1732	1828	A04|pH 5	263	272	264.599	272.426	262.281	271.654	263	272	264.599	272.426	262.281	271.654	-0.0485439	-0.0547531	-0.0379607
PM10	pH	10	1733	1829	A05|pH 5 5	276	280	276.654	280.528	275.526	279.592	276	280	276.654	280.528	275.526	279.592	-0.0207586	-0.0259539	-0.0152427
PM10	pH	10	1734	1830	A06|pH 6	268	283	268.614	283.528	267.546	282.592	268	283	268.614	283.528	267.546	282.592	-0.0785691	-0.0837055	-0.0731849
PM10	pH	10	1735	1831	A07|pH 7	256	279	258.672	279.296	254.848	278.744	256	279	258.672	279.296	254.848	278.744	-0.124121	-0.132158	-0.107817
PM10	pH	10	1738	1834	A10|pH 9	65	106	65.412	108.837	64.628	104.583	65	106	65.412	108.837	64.628	104.583	-0.705553	-0.751937	-0.677022
PM10	pH	10	1739	1835	A11|pH 9 5	85	125	85.9628	126.739	84.4172	123.981	85	125	85.9628	126.739	84.4172	123.981	-0.556393	-0.586256	-0.52833
PM10	pH	10	1740	1836	A12|pH 10	96	146	101.779	149.004	93.7411	144.296	96	146	101.779	149.004	93.7411	144.296	-0.604862	-0.668592	-0.503598
PM10	pH	10	1741	1837	B01|pH 4 5	253	269	253.76	269.479	252.48	268.621	253	269	253.76	269.479	252.48	268.621	-0.0884688	-0.0940061	-0.082105
PM10	pH	10	1753	1849	C01|L Methionine pH 4 5	146	275	146.426	275.614	145.654	274.546	146	275	146.426	275.614	145.654	274.546	-0.913463	-0.920106	-0.906874
PM20B	anti-bacterial agents	20	1929	2025	A09|Benserazide-1	262	266	262.853	267.273	261.447	265.407	262	266	262.853	267.273	261.447	265.407	-0.0218594	-0.0317983	-0.0139475
PM20B	anti-bacterial agents	20	1930	2026	A10|Benserazide-2	267	281	268.365	282.053	266.435	280.287	267	281	268.365	282.053	266.435	280.287	-0.0737304	-0.0821846	-0.0627064
PM20B	anti-bacterial agents	20	1931	2027	A11|Benserazide-3	267	286	267.206	287.336	266.814	285.424	267	286	267.206	287.336	266.814	285.424	-0.0991754	-0.106905	-0.0951536
PM20B	anti-bacterial agents	20	1932	2028	A12|Benserazide-4	120	294	123.22	295.392	118.48	293.448	120	294	123.22	295.392	118.48	293.448	-1.29278	-1.31799	-1.25187
PM20B	anti-bacterial agents	20	1941	2037	B09|Tetrazolium Violet-1	278	279	278.296	279.426	277.744	278.654	278	279	278.296	279.426	277.744	278.654	-0.00518024	-0.0087094	-0.0018558
PM20B	anti-bacterial agents	20	1942	2038	B10|Tetrazolium Violet-2	261	272	261	272.853	261	271.447	261	272	261	272.853	261	271.447	-0.0595568	-0.0640761	-0.0566188
PM20B	anti-bacterial agents	20	1943	2039	B11|Tetrazolium Violet-3	229	225	231.432	225.792	227.728	224.468	229	225	231.432	225.792	227.728	224.468	0.0254226	0.0123166	0.0440793
PM20B	anti-bacterial agents	20	1944	2040	B12|Tetrazolium Violet-4	60	101	61.6714	102.187	59.1686	100.233	60	101	61.6714	102.187	59.1686	100.233	-0.751321	-0.788306	-0.700686
PM20B	anti-bacterial agents	20	2001	2097	G09|8-Hydroxyquinoline-1	262	271	262.963	271	261.417	271	262	271	262.963	271	261.417	271	-0.048726	-0.0519386	-0.0434343
PM20B	anti-bacterial agents	20	2002	2098	G10|8-Hydroxyquinoline-2	255	259	255.206	261.81	254.814	257.91	255	259	255.206	261.81	254.814	257.91	-0.0224549	-0.0390781	-0.015203
PM20B	anti-bacterial agents	20	2003	2099	G11|8-Hydroxyquinoline-3	239	150	240.562	156.019	238.258	146.021	239	150	240.562	156.019	238.258	146.021	0.672048	0.610807	0.720229
PM21D	chemical sensitivity	21	2145	2241	C09|L Aspartic b Hydroxamate-1	268	264	269.354	265.351	267.086	263.429	268	264	269.354	265.351	267.086	263.429	0.0216951	0.00940176	0.0320899
PM21D	chemical sensitivity	21	2146	2242	C10|L Aspartic b Hydroxamate-2	270	259	270.426	260.256	269.654	258.404	270	259	270.426	260.256	269.654	258.404	0.0600073	0.0511766	0.0656069
PM21D	chemical sensitivity	21	2147	2243	C11|L Aspartic b Hydroxamate-3	267	261	268.379	262.453	266.441	259.987	267	261	268.379	262.453	266.441	259.987	0.0327899	0.0217597	0.0458296
PM21D	chemical sensitivity	21	2148	2244	C12|L Aspartic b Hydroxamate-4	110	56	115.431	59.2465	106.509	54.1135	110	56	115.431	59.2465	106.509	54.1135	0.974005	0.84617	1.09297
PM21D	chemical sensitivity	21	2169	2265	E09|Magnesium Cl-1	265	255	265.654	255.786	264.526	254.434	265	255	265.654	255.786	264.526	254.434	0.0554951	0.0484716	0.0622576
PM21D	chemical sensitivity	21	2170	2266	E10|Magnesium Cl-2	22	264	22	264.296	22	263.744	22	264	22	264.296	22	263.744	-3.58496	-3.58658	-3.58356
PM21D	chemical sensitivity	21	2171	2267	E11|Magnesium Cl-3	24	255	26.889	256.325	22.731	254.235	24	255	26.889	256.325	22.731	254.235	-3.40939	-3.49524	-3.24107
PM21D	chemical sensitivity	21	2177	2273	F05|Neomycin-1	271	258	272.184	258.961	270.396	257.379	271	258	272.184	258.961	270.396	257.379	0.0709218	0.0623418	0.080685
PM21D	chemical sensitivity	21	2178	2274	F06|Neomycin-2	271	267	271	267.206	271	266.814	271	267	271	267.206	271	266.814	0.0214531	0.0203405	0.0224585
PM21D	chemical sensitivity	21	2179	2275	F07|Neomycin-3	252	243	252.479	243.691	251.621	242.509	252	243	252.479	243.691	251.621	242.509	0.0524674	0.0461978	0.0581266
PM21D	chemical sensitivity	21	2180	2276	F08|Neomycin-4	242	20	250.041	22.8038	238.479	18.5162	242	20	250.041	22.8038	238.479	18.5162	3.59694	3.38652	3.7553
PM22D	chemical sensitivity	22	2313	2409	A09|Caffeine-1	271	259	272.521	259.528	270.239	258.592	271	259	272.521	259.528	270.239	258.592	0.0653408	0.058346	0.0756895
PM22D	chemical sensitivity	22	2314	2410	A10|Caffeine-2	268	275	268.691	277.302	267.509	274.058	268	275	268.691	277.302	267.509	274.058	-0.0371986	-0.0518677	-0.0285361
PM22D	chemical sensitivity	22	2315	2411	A11|Caffeine-3	48	174	49.9925	179.451	46.9675	171.189	48	174	49.9925	179.451	46.9675	171.189	-1.85798	-1.93386	-1.77581
PM22D	chemical sensitivity	22	2365	2461	F01|Azaserine-1	266	259	267.365	259	265.435	259	266	259	267.365	259	265.435	259	0.0384741	0.0354064	0.0458586
PM22D	chemical sensitivity	22	2366	2462	F02|Azaserine-2	233	245	233	249.329	233	243.111	233	245	233	249.329	233	243.111	-0.0724518	-0.0977228	-0.0612831
PM22D	chemical sensitivity	22	2367	2463	F03|Azaserine-3	137	232	138.426	232.841	135.954	231.379	137	232	138.426	232.841	135.954	231.379	-0.759949	-0.776233	-0.741137
PM22D	chemical sensitivity	22	2373	2469	F09|FCCP-1	256	266	257.599	267.427	255.281	265.253	256	266	257.599	267.427	255.281	265.253	-0.0552824	-0.06706	-0.0422411
PM22D	chemical sensitivity	22	2374	2470	F10|FCCP-2	247	266	247.76	267.576	246.48	265.384	247	266	247.76	267.576	246.48	265.384	-0.106915	-0.118479	-0.0991371
PM22D	chemical sensitivity	22	2375	2471	F11|FCCP-3	271	297	271.853	297.296	270.447	296.744	271	297	271.853	297.296	270.447	296.744	-0.13217	-0.136555	-0.126391
PM22D	chemical sensitivity	22	2376	2472	F12|FCCP-4	156	69	171.682	71.806	146.778	67.574	156	69	171.682	71.806	146.778	67.574	1.17688	1.03146	1.3452
PM23A	chemical sensitivity	23	2529	2625	C09|Poly L Lysine-1	250	248	250.76	249.314	249.48	247.366	250	248	250.76	249.314	249.48	247.366	0.011588	0.000960573	0.0196597
PM23A	chemical sensitivity	23	2530	2626	C10|Poly L Lysine-2	256	254	258.277	255.306	255.003	253.414	256	254	258.277	255.306	255.003	253.414	0.0113153	-0.00170908	0.0274188
PM23A	chemical sensitivity	23	2531	2627	C11|Poly L Lysine-3	261	263	262.908	263.206	260.152	262.814	261	263	262.908	263.206	260.152	262.814	-0.011013	-0.0168354	0.000513806
PM23A	chemical sensitivity	23	2532	2628	C12|Poly L Lysine-4	286	183	286.824	188.81	285.456	179.77	286	183	286.824	188.81	285.456	179.77	0.644171	0.596333	0.674013
PM23A	chemical sensitivity	23	2549	2645	E05|Na Metaperiodate-1	228	219	228.426	220.351	227.654	218.429	228	219	228.426	220.351	227.654	218.429	0.058103	0.0470407	0.0645611
PM23A	chemical sensitivity	23	2550	2646	E06|Na Metaperiodate-2	210	222	211.226	223.369	209.194	221.331	210	222	211.226	223.369	209.194	221.331	-0.0801703	-0.0945846	-0.067421
PM23A	chemical sensitivity	23	2551	2647	E07|Na Metaperiodate-3	230	245	230.824	245.654	229.456	244.526	230	245	230.824	245.654	229.456	244.526	-0.0911479	-0.0984055	-0.0831993
PM23A	chemical sensitivity	23	2552	2648	E08|Na Metaperiodate-4	152	90	153.16	92.3095	151.2	88.9305	152	90	153.16	92.3095	151.2	88.9305	0.756074	0.711906	0.784291
PM23A	chemical sensitivity	23	2565	2661	F09|Na Cyanate-1	251	261	252.764	262.256	249.876	260.404	251	261	252.764	262.256	249.876	260.404	-0.0563624	-0.0697666	-0.0429575
PM23A	chemical sensitivity	23	2566	2662	F10|Na Cyanate-2	257	252	257.426	253.256	256.654	251.404	257	252	257.426	253.256	256.654	251.404	0.0283446	0.0192269	0.0341516
PM23A	chemical sensitivity	23	2567	2663	F11|Na Cyanate-3	169	251	169.206	252.221	168.814	250.399	169	251	169.206	252.221	168.814	250.399	-0.570664	-0.579254	-0.565448
PM23A	chemical sensitivity	23	2568	2664	F12|Na Cyanate-4	248	257	249.321	258.39	247.419	256.29	248	257	249.321	258.39	247.419	256.29	-0.0514282	-0.062597	-0.0397697
PM23A	chemical sensitivity	23	2577	2673	G09|2-Deoxy D Glucose-1	253	245	254.518	246.314	252.342	244.366	253	245	254.518	246.314	252.342	244.366	0.0463556	0.0348824	0.0587234
PM23A	chemical sensitivity	23	2578	2674	G10|2-Deoxy D Glucose-2	224	205	225.346	205	223.374	205	224	205	225.346	205	223.374	205	0.127875	0.123839	0.136516
PM23A	chemical sensitivity	23	2579	2675	G11|2-Deoxy D Glucose-3	146	45	150.217	49.8	143.803	42.9	146	45	150.217	49.8	143.803	42.9	1.69797	1.52988	1.808
PM23A	chemical sensitivity	23	2580	2676	G12|2-Deoxy D Glucose-4	240	46	241.697	47.4442	238.823	45.0558	240	46	241.697	47.4442	238.823	45.0558	2.38333	2.33164	2.42342
PM23A	chemical sensitivity	23	2585	2681	H05|Na Cyanide-1	241	226	242.184	226.206	240.396	225.814	241	226	242.184	226.206	240.396	225.814	0.0927104	0.0877767	0.100968
PM23A	chemical sensitivity	23	2586	2682	H06|Na Cyanide-2	271	270	271.366	271.273	270.694	269.407	271	270	271.366	271.273	270.694	269.407	0.00533344	-0.0030834	0.0104535
PM23A	chemical sensitivity	23	2587	2683	H07|Na Cyanide-3	256	256	257.184	257.585	255.396	254.935	256	256	257.184	257.585	255.396	254.935	0	-0.0123113	0.0126701
PM23A	chemical sensitivity	23	2588	2684	H08|Na Cyanide-4	262	170	263.914	181.787	261.046	164.413	262	170	263.914	181.787	261.046	164.413	0.624032	0.522054	0.682744
PM24C	chemical sensitivity	24	2713	2809	C01|Chlortetracycline-1	263	261	263.882	262.103	262.438	260.397	263	261	263.882	262.103	262.438	260.397	0.011013	0.00184211	0.0191808
PM24C	chemical sensitivity	24	2714	2810	C02|Chlortetracycline-2	266	248	267.886	250.778	265.074	246.522	266	248	267.886	250.778	265.074	246.522	0.101086	0.0799809	0.119906
PM24C	chemical sensitivity	24	2716	2812	C04|Chlortetracycline-4	92	142	92	143.821	92	141.179	92	142	92	143.821	92	141.179	-0.626185	-0.644573	-0.617816
PM24C	chemical sensitivity	24	2733	2829	D09|Thialysine-1	257	260	257	261.273	257	259.407	257	260	257	261.273	257	259.407	-0.0167433	-0.0237904	-0.0134483
PM24C	chemical sensitivity	24	2734	2830	D10|Thialysine-2	243	244	244.16	244	242.2	244	243	244	244.16	244	242.2	244	-0.00592483	-0.0106834	0.000946782
PM24C	chemical sensitivity	24	2735	2831	D11|Thialysine-3	247	232	247	232.206	247	231.814	247	232	247	232.206	247	231.814	0.0903862	0.0891058	0.0915433
PM24C	chemical sensitivity	24	2736	2832	D12|Thialysine-4	165	258	168.463	259.379	163.157	257.441	165	258	168.463	259.379	163.157	257.441	-0.644905	-0.6688	-0.611811
PM24C	chemical sensitivity	24	2741	2837	E05|EGTA-1	271	283	271	284.492	271	282.448	271	283	271	284.492	271	282.448	-0.0625092	-0.0700945	-0.0596932
PM24C	chemical sensitivity	24	2742	2838	E06|EGTA-2	294	285	294.882	286.99	293.438	284.07	294	285	294.882	286.99	293.438	284.07	0.0448542	0.0320561	0.0538904
PM24C	chemical sensitivity	24	2743	2839	E07|EGTA-3	36	270	36.366	272.747	35.694	268.753	36	270	36.366	272.747	35.694	268.753	-2.90689	-2.93381	-2.88562
PM24C	chemical sensitivity	24	2745	2841	E09|Na Pyrophosphate-1	274	275	276.04	276.469	273.14	274.431	274	275	276.04	276.469	273.14	274.431	-0.00525573	-0.0174765	0.00843326
PM24C	chemical sensitivity	24	2746	2842	E10|Na Pyrophosphate-2	275	280	276.256	281.239	274.404	279.401	275	280	276.256	281.239	274.404	279.401	-0.0259952	-0.0354958	-0.0163307
PM24C	chemical sensitivity	24	2747	2843	E11|Na Pyrophosphate-3	274	263	276.016	264.379	273.104	262.441	274	263	276.016	264.379	273.104	262.441	0.0591131	0.0468433	0.0727583
PM24C	chemical sensitivity	24	2748	2844	E12|Na Pyrophosphate-4	157	299	169.598	306.702	149.522	295.338	157	299	169.598	306.702	149.522	295.338	-0.929381	-1.03648	-0.800251
PM24C	chemical sensitivity	24	2749	2845	F01|Isoniazid-1	265	281	266.351	285.48	264.429	279.04	265	281	266.351	285.48	264.429	279.04	-0.0845778	-0.110509	-0.0671434
PM24C	chemical sensitivity	24	2750	2846	F02|Isoniazid-2	247	263	247.573	263	246.567	263	247	263	247.573	263	246.567	263	-0.0905518	-0.0930807	-0.0872112
PM24C	chemical sensitivity	24	2751	2847	F03|Isoniazid-3	236	253	237.442	254.562	235.358	252.258	236	253	237.442	254.562	235.358	252.258	-0.100351	-0.113161	-0.0873239
PM24C	chemical sensitivity	24	2752	2848	F04|Isoniazid-4	54	245	54.2958	246.406	53.7442	244.294	54	245	54.2958	246.406	53.7442	244.294	-2.18175	-2.19686	-2.16971
PM24C	chemical sensitivity	24	2753	2849	F05|Methyl Viologen-1	232	241	232	242.541	232	240.299	232	241	232	242.541	232	240.299	-0.0549083	-0.0641012	-0.0507085
PM24C	chemical sensitivity	24	2754	2850	F06|Methyl Viologen-2	225	244	225.614	245.306	224.546	243.414	225	244	225.614	245.306	224.546	243.414	-0.116956	-0.127571	-0.109556
PM24C	chemical sensitivity	24	2755	2851	F07|Methyl Viologen-3	34	152	34.4793	156.474	33.6207	148.926	34	152	34.4793	156.474	33.6207	148.926	-2.16046	-2.2185	-2.1108
PM24C	chemical sensitivity	24	2777	2873	H05|Tamoxifen-1	301	299	302.688	303.091	300.232	297.229	301	299	302.688	303.091	300.232	297.229	0.009618	-0.0136729	0.0262563
PM24C	chemical sensitivity	24	2778	2874	H06|Tamoxifen-2	295	303	296.632	304.351	294.248	302.429	295	303	296.632	304.351	294.248	302.429	-0.0386028	-0.0487043	-0.0279215
PM24C	chemical sensitivity	24	2779	2875	H07|Tamoxifen-3	33	185	34.2896	186.003	32.4104	184.297	33	185	34.2896	186.003	32.4104	184.297	-2.48699	-2.52079	-2.42619
PM24C	chemical sensitivity	24	2781	2877	H09|Miconazole Nitrate-1	285	275	286.472	276.273	284.268	274.407	285	275	286.472	276.273	284.268	274.407	0.0515303	0.0411553	0.0620787
PM24C	chemical sensitivity	24	2782	2878	H10|Miconazole Nitrate-2	292	263	293.29	263.792	291.41	262.468	292	263	293.29	263.792	291.41	262.468	0.150906	0.143649	0.160187
PM24C	chemical sensitivity	24	2783	2879	H11|Miconazole Nitrate-3	226	262	228.025	263.589	225.055	261.331	226	262	228.025	263.589	225.055	261.331	-0.213244	-0.228012	-0.196686
PM24C	chemical sensitivity	24	2784	2880	H12|Miconazole Nitrate-4	145	300	145.849	302.32	144.411	298.78	145	300	145.849	302.32	144.411	298.78	-1.04891	-1.06589	-1.03461
PM25D	chemical sensitivity	25	2961	3057	G09|Ibuprofen-1	270	257	271.451	260.777	269.309	255.263	270	257	271.451	260.777	269.309	255.263	0.071191	0.0464432	0.0887101
PM25D	chemical sensitivity	25	2962	3058	G10|Ibuprofen-2	268	259	268.792	262.189	267.468	257.611	268	259	268.792	262.189	267.468	257.611	0.0492809	0.028758	0.0612971
PM25D	chemical sensitivity	25	2963	3059	G11|Ibuprofen-3	250	244	251.384	245.365	249.336	243.435	250	244	251.384	245.365	249.336	243.435	0.0350469	0.0231598	0.0463581
PM25D	chemical sensitivity	25	2964	3060	G12|Ibuprofen-4	188	51	191	55.3311	186.72	49.1489	188	51	191	55.3311	186.72	49.1489	1.88216	1.75471	1.95834
PG_A	maximum curve height PGNC
WT_A	maximum curve height WT
PG_A_CI95_high	Upper bounds (95% confidence level) maximum curve height PGNC
WT_A_CI95_high	Upper bounds (95% confidence level) maximum curve height WT
PG_A_CI95_low	Lower bounds (95% confidence level) maximum curve height PGNC
WT_A_CI95_low	Lower bounds (95% confidence level) maximum curve height WT
PG_A_corr	corrected maximum curve height (subtracting plate negative controls where available) PGNC
WT_A_corr	corrected maximum curve height (subtracting plate negative controls where available) WT
PG_A_corr_CI95_high	corrected upper bounds maximum curve height (subtracting plate negative controls where available) PGNC
WT_A_corr_CI95_high	corrected upper bounds maximum curve height (subtracting plate negative controls where available) WT
PG_A_corr_CI95_low	corrected lower bounds maximum curve height (subtracting plate negative controls where available) PGNC
WT_A_corr_CI95_low	corrected lower bounds maximum curve height (subtracting plate negative controls where available) WT
A(log2PG:WT)	log2 ratio (PG_A:WT_A)
A(log2PGlow:WThigh)	log2 ratio (PG_A_CI95_low:WT_A_corr_CI95_high); smallest potentail difference based on 95% confidence levels
A(log2PGhigh:WTlow)	log2 ratio (PG_A_CI95_high:WT_A_corr_CI95_low); largest potentail difference based on 95% confidence levels
