# Supplementary material for: Construction of a synthetic Saccharomyces cerevisiae pan-genome neo-chromosome
Source: Nat Commun. 2022 Jun 24;13:3628. doi: 10.1038/s41467-022-31305-4 (PMC9232646; doi:10.1038/s41467-022-31305-4)
Supplement: Supplementary file 7 — Source Data [file 41467_2022_31305_MOESM7_ESM.xlsx]

## Sheet: Fig1c - PCR confirmation
	kilobases
	10.0
	8.0
	6.0
	5.0
	4.0
	3.0
	2.0
	1.5
	1.0
	0.5

## Sheet: Fig1e - microplate kinetics
Time (h)	WT							PGNC circ | AWRI4300							PGNC lin1 | AWRI4301							PGNC lin2 | AWRI4302							PGNC lin3 | AWRI4303							BLANK
	B4	B11	E3	average	blank	corr_value	stdev	B3	G7	E6	average	blank	corr_value	stdev	C8	E4	F9	average	blank	corr_value	stdev	C9	F3	E11	average	blank	corr_value	stdev	F7	D3	E8	average	blank	corr_value	stdev	A5	G12	C1	average
0	0.1512	0.1437	0.1506	0.1485	0.130933	0.0175667	0.00416773	0.1504	0.1536	0.1467	0.150233	0.130933	0.0193	0.00345302	0.1388	0.1549	0.1489	0.147533	0.130933	0.0166	0.00813655	0.1432	0.161	0.14	0.148067	0.130933	0.0171333	0.0113143	0.1468	0.1553	0.1458	0.15055	0.130933	0.0196167	0.00671752	0.1329	0.123	0.1369	0.130933
2	0.1626	0.1549	0.1634	0.1603	0.129733	0.0305667	0.00469361	0.1653	0.1633	0.1587	0.162433	0.129733	0.0327	0.00338427	0.1463	0.1602	0.1545	0.153667	0.129733	0.0239333	0.00698737	0.1498	0.166	0.1467	0.154167	0.129733	0.0244333	0.0103645	0.1499	0.1599	0.151	0.15545	0.129733	0.0257167	0.00629325	0.1323	0.1213	0.1356	0.129733
4	0.2158	0.2048	0.2156	0.212067	0.129367	0.0827	0.00629392	0.2291	0.2182	0.218	0.221767	0.129367	0.0924	0.00635164	0.1798	0.1953	0.1879	0.187667	0.129367	0.0583	0.00775263	0.1834	0.2013	0.1805	0.1884	0.129367	0.0590333	0.0112654	0.1785	0.1923	0.1803	0.1863	0.129367	0.0569333	0.00848529	0.1317	0.121	0.1354	0.129367
6	0.3736	0.3559	0.3714	0.366967	0.1289	0.238067	0.00964694	0.4118	0.3808	0.3898	0.394133	0.1289	0.265233	0.0159478	0.2822	0.3005	0.2897	0.2908	0.1289	0.1619	0.00919946	0.2845	0.3047	0.2825	0.290567	0.1289	0.161667	0.0122806	0.2579	0.2811	0.2643	0.2727	0.1289	0.1438	0.0118794	0.1313	0.1206	0.1348	0.1289
8	0.6719	0.646	0.6658	0.661233	0.1287	0.532533	0.0135404	0.7377	0.6858	0.7037	0.709067	0.1287	0.580367	0.0263629	0.5181	0.5392	0.5255	0.5276	0.1287	0.3989	0.0107056	0.5206	0.5411	0.521	0.527567	0.1287	0.398867	0.0117219	0.451	0.4894	0.4646	0.477	0.1287	0.3483	0.0175362	0.1309	0.1204	0.1348	0.1287
10	1.0209	0.9825	1.0171	1.00683	0.128767	0.878067	0.0211588	1.0578	0.9965	1.0235	1.02593	0.128767	0.897167	0.0307224	0.8439	0.8652	0.8495	0.852867	0.128767	0.7241	0.0110419	0.8507	0.8674	0.8495	0.855867	0.128767	0.7271	0.0100062	0.7453	0.7939	0.7616	0.77775	0.128767	0.648983	0.0228395	0.1311	0.1205	0.1347	0.128767
12	1.2583	1.2204	1.2605	1.2464	0.128467	1.11793	0.0225435	1.2371	1.1825	1.209	1.20953	0.128467	1.08107	0.0273039	1.0715	1.095	1.0759	1.0808	0.128467	0.952333	0.0124928	1.0849	1.1007	1.0778	1.0878	0.128467	0.959333	0.0117222	0.9889	1.0437	1.0093	1.0265	0.128467	0.898033	0.0243245	0.1309	0.1203	0.1342	0.128467
14	1.3151	1.2777	1.3225	1.3051	0.1282	1.1769	0.0240158	1.2711	1.2199	1.2449	1.2453	0.1282	1.1171	0.0256024	1.1721	1.1989	1.1764	1.18247	0.1282	1.05427	0.0143932	1.1883	1.2085	1.1831	1.1933	0.1282	1.0651	0.0134179	1.0941	1.1555	1.1201	1.1378	0.1282	1.0096	0.0250316	0.1308	0.12	0.1338	0.1282
16	1.3314	1.2929	1.3359	1.32007	0.1284	1.19167	0.0236344	1.2838	1.2326	1.2572	1.25787	0.1284	1.12947	0.0256065	1.2018	1.229	1.2043	1.2117	0.1284	1.0833	0.0150343	1.2178	1.2403	1.2128	1.22363	0.1284	1.09523	0.0146487	1.1279	1.1923	1.1554	1.17385	0.1284	1.04545	0.0260922	0.1311	0.1202	0.1339	0.1284
18	1.3388	1.3016	1.3451	1.3285	0.128133	1.20037	0.0235081	1.2914	1.2401	1.2641	1.2652	0.128133	1.13707	0.0256676	1.2151	1.2423	1.2173	1.2249	0.128133	1.09677	0.0151089	1.2311	1.2531	1.225	1.2364	0.128133	1.10827	0.0147807	1.1413	1.2059	1.1691	1.1875	0.128133	1.05937	0.0260215	0.1309	0.1199	0.1336	0.128133
20	1.3465	1.3082	1.3512	1.3353	0.128067	1.20723	0.0235867	1.298	1.247	1.2704	1.2718	0.128067	1.14373	0.0255288	1.2246	1.2515	1.2267	1.23427	0.128067	1.1062	0.0149614	1.2408	1.2628	1.2345	1.24603	0.128067	1.11797	0.0148581	1.1535	1.2167	1.1803	1.1985	0.128067	1.07043	0.0257387	0.1311	0.1199	0.1332	0.128067
22	1.3513	1.3127	1.3562	1.34007	0.127933	1.21213	0.0238265	1.3026	1.2515	1.2756	1.27657	0.127933	1.14863	0.0255637	1.2325	1.2592	1.2343	1.242	0.127933	1.11407	0.0149228	1.2486	1.2694	1.241	1.253	0.127933	1.12507	0.0147024	1.1633	1.2256	1.1906	1.2081	0.127933	1.08017	0.0247487	0.1313	0.1196	0.1329	0.127933
24	1.3563	1.3174	1.3623	1.34533	0.1281	1.21723	0.0243763	1.3075	1.2582	1.2813	1.28233	0.1281	1.15423	0.0246662	1.2394	1.2662	1.2413	1.24897	0.1281	1.12087	0.0149547	1.2553	1.2766	1.249	1.2603	0.1281	1.1322	0.0144634	1.1734	1.2344	1.2001	1.21725	0.1281	1.08915	0.0242538	0.1314	0.12	0.1329	0.1281

## Sheet: Fig1e - specific growth rate
Time (h)	WT	specific growth rate (t1-t0)	PGNC circ | AWRI4300	specific growth rate (t1-t0)	PGNC lin1 | AWRI4301	specific growth rate (t1-t0)	PGNC lin2 | AWRI4302	specific growth rate (t1-t0)	PGNC lin3 | AWRI4303	specific growth rate (t1-t0)
0	0.0175667		0.0193		0.0166		0.0171333		0.0196167
2	0.0305667	0.276953	0.0327	0.263635	0.0239333	0.182935	0.0244333	0.177461	0.0257167	0.13538
4	0.0827	0.497655	0.0924	0.519376	0.0583	0.445165	0.0590333	0.441077	0.0569333	0.397371
6	0.238067	0.528666	0.265233	0.527241	0.1619	0.510688	0.161667	0.503717	0.1438	0.463271
8	0.532533	0.402547	0.580367	0.391525	0.3989	0.450866	0.398867	0.451545	0.3483	0.44232
10	0.878067	0.250039	0.897167	0.217791	0.7241	0.298109	0.7271	0.300218	0.648983	0.311171
12	1.11793	0.120757	1.08107	0.0932309	0.952333	0.136993	0.959333	0.138587	0.898033	0.1624
14	1.1769	0.0257011	1.1171	0.0163939	1.05427	0.0508428	1.0651	0.0522927	1.0096	0.0585512
16	1.19167	0.00623452	1.12947	0.00550474	1.0833	0.0135833	1.09523	0.0139494	1.04545	0.0174466
18	1.20037	0.00363709	1.13707	0.00335315	1.09677	0.00617728	1.10827	0.00591489	1.05937	0.00661192
20	1.20723	0.00285209	1.14373	0.00292297	1.1062	0.00428209	1.11797	0.00435717	1.07043	0.00519614
22	1.21213	0.00202533	1.14863	0.00213753	1.11407	0.00354314	1.12507	0.00316537	1.08017	0.00452592
24	1.21723	0.00209932	1.15423	0.00243176	1.12087	0.00304261	1.1322	0.00316017	1.08915	0.0041411

## Sheet: Fig2c - mitotic stability
AWRI#	strain	generations	YPD	YPD+ClonNAT	YPD	YPD+ClonNAT	YPD	YPD+ClonNAT	strain	YPD	stdev	clonAT	stdev
AWRI4300	PGNC circ	25	96	62	96	66	96	57	AWRI4300	96	0	61.6667	4.50925
AWRI4301	PGNC lin1	25	96	53	96	55	96	54	AWRI4301	96	0	54	1
AWRI4302	PGNC lin2	25	96	19	96	22	96	23	AWRI4302	96	0	21.3333	2.08167
AWRI4303	PGNC lin3	25	96	34	96	35	96	38	AWRI4303	96	0	35.6667	2.08167
AWRI4300	PGNC circ	50	96	36	96	36	96	48	AWRI4300	96	0	40	6.9282
AWRI4301	PGNC lin1	50	96	19	96	23	96	18	AWRI4301	96	0	20	2.64575
AWRI4302	PGNC lin2	50	96	1	96	6	96	5	AWRI4302	96	0	4	2.64575
AWRI4303	PGNC lin3	50	96	16	96	8	96	12	AWRI4303	96	0	12	4

## Sheet: Fig2d - ARS stability
strain	replicate	generations	YPD	YPD+ClonNAT
PGNCcirc	Rep1	25	96	61
	Rep2	25	96	56
	Rep3	25	96	71
ARS_305_01	Rep1	25	96	84
	Rep2	25	96	77
	Rep3	25	96	80
ARS_305_01-02	Rep1	25	96	71
	Rep2	25	96	74
	Rep3	25	96	62
PGNCcirc	Rep1	50	96	33
	Rep2	50	96	38
	Rep3	50	96	45
ARS_305_01	Rep1	50	96	75
	Rep2	50	96	66
	Rep3	50	96	59
ARS_305_01-02	Rep1	50	96	45
	Rep2	50	96	57
	Rep3	50	96	50

## Sheet: Fig3b - Palatinose kinetics
Strain	Rep1 well	Rep 2 well	Rep3 well		Time (h)	Lost neo - p416-natR							PGNC circ (AWRI4300)							PGNC lin1 (AWRI4301)							PGNC lin2 (AWRI4302)							PGNC lin3 (AWRI4303)							Frag_15 (ORF48+49+50)							ORF48+ORF49
WT	C2	E7	G9			Biological Rep 1	Biological Rep 2	Biological Rep 3	Average 1-3	Blank	Average-Blank	Std Dev	Biological Rep 1	Biological Rep 2	Biological Rep 3	Average 1-3	Blank	Average-Blank	Std Dev	Biological Rep 1	Biological Rep 2	Biological Rep 3	Average 1-3	Blank	Average-Blank	Std Dev	Biological Rep 1	Biological Rep 2	Biological Rep 3	Average 1-3	Blank	Average-Blank	Std Dev	Biological Rep 1	Biological Rep 2	Biological Rep 3	Average 1-3	Blank	Average-Blank	Std Dev	Biological Rep 1	Biological Rep 2	Biological Rep 3	Average 1-3	Blank	Average-Blank	Std Dev	Biological Rep 1	Biological Rep 2
PGNC circ (AWRI4300)	C6	E9	G5		0	0.1562	0.1489	0.1576	0.154233	0.1263	0.0279333	0.00467155	0.1468	0.1414	0.1568	0.148333	0.1263	0.0220333	0.00781367	0.1525	0.1487	0.1617	0.1543	0.1263	0.028	0.00668431	0.1492	0.1516	0.1497	0.150167	0.1263	0.0238667	0.00126623	0.1516	0.1454	0.1493	0.148767	0.1263	0.0224667	0.00313422	0.1532	0.1515	0.1614	0.155367	0.1263	0.0290667	0.00529371	0.1456	0.1569
PGNC lin1 (AWRI4301)	C5	F10	G4		2	0.1595	0.15	0.1559	0.155133	0.124767	0.0303667	0.00479618	0.148	0.1403	0.1546	0.147633	0.124767	0.0228667	0.00715704	0.1509	0.1463	0.1588	0.152	0.124767	0.0272333	0.00632218	0.1483	0.1495	0.1469	0.148233	0.124767	0.0234667	0.00130128	0.1511	0.1415	0.1459	0.146167	0.124767	0.0214	0.00480555	0.153	0.1499	0.1629	0.155267	0.124767	0.0305	0.00678994	0.1473	0.1577
PGNC lin2 (AWRI4302)	B4	D10	G7		4	0.1687	0.1589	0.1647	0.1641	0.124633	0.0394667	0.00492748	0.1573	0.1493	0.1636	0.156733	0.124633	0.0321	0.00716682	0.1561	0.1515	0.1636	0.157067	0.124633	0.0324333	0.00610764	0.1539	0.154	0.1513	0.153067	0.124633	0.0284333	0.0015308	0.1547	0.1449	0.1497	0.149767	0.124633	0.0251333	0.00490034	0.1602	0.1573	0.1661	0.1612	0.124633	0.0365667	0.00448442	0.1518	0.1618
PGNC lin3 (AWRI4303)	A5	C9	D6		6	0.1796	0.1689	0.1751	0.174533	0.124567	0.0499667	0.00537246	0.171	0.1621	0.1771	0.170067	0.124567	0.0455	0.00754343	0.1669	0.162	0.1734	0.167433	0.124567	0.0428667	0.00571868	0.1651	0.1645	0.1618	0.1638	0.124567	0.0392333	0.00175784	0.1631	0.1536	0.1587	0.158467	0.124567	0.0339	0.00475429	0.1715	0.1679	0.1775	0.1723	0.124567	0.0477333	0.00484974	0.161	0.1698
Frag-15 (ORF48+49+50)	C3	E8	F3		8	0.1895	0.1788	0.1845	0.184267	0.125	0.0592667	0.00535382	0.1924	0.1816	0.1989	0.190967	0.125	0.0659667	0.00873861	0.1824	0.1765	0.1901	0.183	0.125	0.058	0.00681983	0.1801	0.178	0.1759	0.178	0.125	0.053	0.0021	0.174	0.1629	0.1694	0.168767	0.125	0.0437667	0.00557703	0.1858	0.1804	0.1913	0.185833	0.125	0.0608333	0.00545008	0.1728	0.1815
ORF48 + ORF49	B10	E4	F9		10	0.1981	0.1867	0.1925	0.192433	0.125033	0.0674	0.00570029	0.2329	0.2201	0.2429	0.231967	0.125033	0.106933	0.0114286	0.207	0.199	0.2162	0.2074	0.125033	0.0823667	0.00860697	0.2034	0.1994	0.1979	0.200233	0.125033	0.0752	0.00284312	0.1855	0.1733	0.1807	0.179833	0.125033	0.0548	0.006146	0.2067	0.1988	0.2111	0.205533	0.125033	0.0805	0.00623244	0.1891	0.1984
ORF48	C10	E5	G6		12	0.2048	0.1937	0.2003	0.1996	0.124667	0.0749333	0.00558301	0.313	0.2946	0.3275	0.3117	0.124667	0.187033	0.0164885	0.2486	0.2367	0.2609	0.248733	0.124667	0.124067	0.0121005	0.2422	0.2358	0.2349	0.237633	0.124667	0.112967	0.00398037	0.1993	0.186	0.1935	0.192933	0.124667	0.0682667	0.00666808	0.2457	0.2332	0.2499	0.242933	0.124667	0.118267	0.00868696	0.2171	0.2321
ORF49	B9	D4	F6		14	0.2142	0.202	0.2088	0.208333	0.1239	0.0844333	0.00611337	0.4396	0.4131	0.4621	0.438267	0.1239	0.314367	0.0245272	0.3159	0.2976	0.3335	0.315667	0.1239	0.191767	0.0179511	0.3074	0.2957	0.2977	0.300267	0.1239	0.176367	0.00625805	0.2182	0.2025	0.2116	0.210767	0.1239	0.0868667	0.0078831	0.3181	0.2965	0.3264	0.313667	0.1239	0.189767	0.0154351	0.2684	0.2944
MEDIA BLANK	D5	D7	C11		16	0.2243	0.2106	0.2172	0.217367	0.1237	0.0936667	0.00685152	0.5844	0.5531	0.6126	0.583367	0.1237	0.459667	0.0297635	0.4043	0.3796	0.4291	0.404333	0.1237	0.280633	0.02475	0.3947	0.3773	0.3838	0.385267	0.1237	0.261567	0.00879223	0.2438	0.2279	0.2384	0.2367	0.1237	0.113	0.00808517	0.436	0.402	0.4519	0.429967	0.1237	0.306267	0.0254912	0.3529	0.3957
					18	0.2349	0.2199	0.2267	0.227167	0.1239	0.103267	0.00751088	0.7194	0.6856	0.747	0.717333	0.1239	0.593433	0.0307521	0.507	0.4767	0.5393	0.507667	0.1239	0.383767	0.0313053	0.4977	0.4765	0.4873	0.487167	0.1239	0.363267	0.0106006	0.2841	0.2647	0.2785	0.275767	0.1239	0.151867	0.00998465	0.5905	0.5459	0.6138	0.5834	0.1239	0.4595	0.0345023	0.4705	0.5311
					20	0.2462	0.2311	0.2368	0.238033	0.123833	0.1142	0.00762518	0.8216	0.7903	0.8442	0.8187	0.123833	0.694867	0.0270668	0.6172	0.5826	0.6576	0.619133	0.123833	0.4953	0.0375374	0.6114	0.5868	0.6002	0.599467	0.123833	0.475633	0.0123164	0.3405	0.319	0.3376	0.332367	0.123833	0.208533	0.0116663	0.7588	0.7093	0.7835	0.750533	0.123833	0.6267	0.0377845	0.613	0.6861
					22	0.2606	0.2421	0.2494	0.2507	0.1236	0.1271	0.00931826	0.8801	0.8509	0.8939	0.874967	0.1236	0.751367	0.0219548	0.7299	0.6943	0.7711	0.731767	0.1236	0.608167	0.038434	0.7277	0.7026	0.7165	0.7156	0.1236	0.592	0.0125742	0.4175	0.3936	0.4191	0.410067	0.1236	0.286467	0.014283	0.8987	0.8531	0.9141	0.888633	0.1236	0.765033	0.0317215	0.7614	0.8307
					24	0.2765	0.2565	0.263	0.265333	0.123667	0.141667	0.0102021	0.893	0.8673	0.9034	0.8879	0.123667	0.764233	0.0185825	0.8287	0.7948	0.8643	0.829267	0.123667	0.7056	0.0347535	0.8308	0.8071	0.8188	0.8189	0.123667	0.695233	0.0118503	0.5106	0.4835	0.5151	0.503067	0.123667	0.3794	0.0170939	0.9613	0.9301	0.9602	0.950533	0.123667	0.826867	0.0177043	0.8816	0.9278
					26	0.2966	0.2736	0.2796	0.283267	0.1234	0.159867	0.0119304	0.8946	0.8682	0.9034	0.888733	0.1234	0.765333	0.0183187	0.8908	0.8629	0.9128	0.888833	0.1234	0.765433	0.0250081	0.8946	0.8802	0.8859	0.8869	0.1234	0.7635	0.00725187	0.6061	0.5781	0.6142	0.599467	0.1234	0.476067	0.0189421	0.9651	0.939	0.9602	0.954767	0.1234	0.831367	0.0138724	0.9378	0.9553
					28	0.3214	0.296	0.3012	0.3062	0.123433	0.182767	0.0134179	0.8965	0.8696	0.9072	0.8911	0.123433	0.767667	0.0193729	0.904	0.8839	0.9218	0.903233	0.123433	0.7798	0.0189616	0.9109	0.9025	0.9048	0.906067	0.123433	0.782633	0.0043409	0.6962	0.6678	0.7047	0.689567	0.123433	0.566133	0.0193236	0.9634	0.9371	0.9601	0.953533	0.123433	0.8301	0.014327	0.9453	0.9604
					30	0.3568	0.3249	0.3284	0.3367	0.1238	0.2129	0.0174949	0.9014	0.8733	0.9109	0.8952	0.1238	0.7714	0.0195517	0.9031	0.8829	0.9198	0.901933	0.1238	0.778133	0.0184776	0.9098	0.8988	0.9049	0.9045	0.1238	0.7807	0.00551089	0.775	0.7474	0.7798	0.7674	0.1238	0.6436	0.017486	0.9639	0.9361	0.9596	0.9532	0.1238	0.8294	0.0149643	0.9475	0.9621
					32	0.4006	0.3636	0.3659	0.3767	0.123733	0.252967	0.0207299	0.9052	0.8765	0.9153	0.899	0.123733	0.775267	0.0201293	0.9018	0.8816	0.9202	0.9012	0.123733	0.777467	0.019307	0.9083	0.8972	0.9042	0.903233	0.123733	0.7795	0.00561278	0.8359	0.8088	0.8367	0.827133	0.123733	0.7034	0.0158822	0.9646	0.9368	0.9612	0.9542	0.123733	0.830467	0.0151644	0.9503	0.9661
					34	0.4599	0.4134	0.4133	0.428867	0.1238	0.305067	0.0268757	0.9095	0.8805	0.919	0.903	0.1238	0.7792	0.0200562	0.9032	0.8817	0.922	0.9023	0.1238	0.7785	0.0201651	0.9105	0.8984	0.9052	0.9047	0.1238	0.7809	0.00606547	0.8741	0.8498	0.8702	0.8647	0.1238	0.7409	0.0130503	0.9662	0.9391	0.9629	0.956067	0.1238	0.832267	0.0147859	0.9541	0.9705
					36	0.5303	0.4775	0.4749	0.494233	0.123967	0.370267	0.0312617	0.9136	0.8844	0.9229	0.906967	0.123967	0.783	0.0200889	0.9054	0.8851	0.9243	0.904933	0.123967	0.780967	0.0196042	0.9118	0.9001	0.9077	0.906533	0.123967	0.782567	0.00593663	0.8899	0.8666	0.8843	0.880267	0.123967	0.7563	0.0121624	0.9681	0.9408	0.965	0.957967	0.123967	0.834	0.0149473	0.9578	0.9743
[truncated: 24 more columns]

## Sheet: Fig3c - Palatinose regions
	Rep1 well	Rep2 well	Rep3 well		Time (h)	vector							Frag_02							Frag_05							Frag_08							Frag_11							Frag_14							Frag_17
vector	B8	C3	H8			Biological Rep 1	Biological Rep 2	Biological Rep 3	Average 1-3	Blank	Average-Blank	Std Dev	Biological Rep 1	Biological Rep 2	Biological Rep 3	Average 1-3	Blank	Average-Blank	Std Dev	Biological Rep 1	Biological Rep 2	Biological Rep 3	Average 1-3	Blank	Average-Blank	Std Dev	Biological Rep 1	Biological Rep 2	Biological Rep 3	Average 1-3	Blank	Average-Blank	Std Dev	Biological Rep 1	Biological Rep 2	Biological Rep 3	Average 1-3	Blank	Average-Blank	Std Dev	Biological Rep 1	Biological Rep 2	Biological Rep 3	Average 1-3	Blank	Average-Blank	Std Dev	Biological Rep 1	Biological Rep 2
Frag_02	A11	F4	G8		0	0.1461	0.1479	0.1571	0.150367	0.1402	0.0101667	0.00590029	0.1567	0.1503	0.1496	0.1522	0.1402	0.012	0.0039128	0.1514	0.1495	0.1479	0.1496	0.1402	0.0094	0.00175214	0.1494	0.1494	0.1659	0.1549	0.1402	0.0147	0.00952629	0.1452	0.1555	0.1578	0.152833	0.1402	0.0126333	0.00670994	0.157	0.1533	0.1592	0.1565	0.1402	0.0163	0.00298161	0.1673	0.153
Frag_05	B10	G2	H11		2	0.1611	0.1485	0.1616	0.157067	0.126333	0.0307333	0.00742316	0.1434	0.1505	0.153	0.148967	0.126333	0.0226333	0.00498029	0.1528	0.1461	0.1492	0.149367	0.126333	0.0230333	0.0033531	0.1544	0.1513	0.1477	0.151133	0.126333	0.0248	0.00335311	0.1484	0.1564	0.159	0.1546	0.126333	0.0282667	0.00552449	0.1554	0.1539	0.1588	0.156033	0.126333	0.0297	0.00251065	0.1469	0.1496
Frag_08	C7	E10	G1		4	0.1621	0.1599	0.1742	0.1654	0.128267	0.0371333	0.0077	0.1552	0.1596	0.1646	0.1598	0.128267	0.0315333	0.00470319	0.1716	0.1523	0.1574	0.160433	0.128267	0.0321667	0.0100012	0.1655	0.1619	0.1585	0.161967	0.128267	0.0337	0.00350048	0.1639	0.165	0.1663	0.165067	0.128267	0.0368	0.00120139	0.167	0.1635	0.1672	0.1659	0.128267	0.0376333	0.00208087	0.1549	0.1566
Frag_11	B5	F5	G12		6	0.1779	0.1719	0.1917	0.1805	0.128933	0.0515667	0.0101528	0.1694	0.1718	0.1767	0.172633	0.128933	0.0437	0.00372066	0.1835	0.164	0.1731	0.173533	0.128933	0.0446	0.00975722	0.177	0.1738	0.1719	0.174233	0.128933	0.0453	0.00257746	0.1727	0.1757	0.1755	0.174633	0.128933	0.0457	0.0016773	0.1772	0.1759	0.1803	0.1778	0.128933	0.0488667	0.00226053	0.1676	0.1714
Frag_14	C11	E8	H3		8	0.189	0.184	0.2074	0.193467	0.127267	0.0662	0.0123229	0.1815	0.1826	0.1861	0.1834	0.127267	0.0561333	0.00240208	0.1906	0.1773	0.187	0.184967	0.127267	0.0577	0.00687919	0.1865	0.1843	0.1846	0.185133	0.127267	0.0578667	0.00119303	0.1801	0.1849	0.1875	0.184167	0.127267	0.0569	0.00375411	0.1869	0.1851	0.1922	0.188067	0.127267	0.0608	0.00369098	0.1848	0.1895
Frag-17	A12	F11	G6		10	0.2002	0.1963	0.2173	0.2046	0.1262	0.0784	0.01117	0.1913	0.1917	0.1959	0.192967	0.1262	0.0667667	0.0025482	0.1962	0.1895	0.1979	0.194533	0.1262	0.0683333	0.00444109	0.1954	0.1948	0.1963	0.1955	0.1262	0.0693	0.000754981	0.1924	0.1945	0.2011	0.196	0.1262	0.0698	0.00453983	0.1967	0.195	0.2044	0.1987	0.1262	0.0725	0.00500899	0.2139	0.2206
Frag_20	D6	G4	H12		12	0.2118	0.2088	0.2259	0.2155	0.126	0.0895	0.00913071	0.2019	0.2007	0.2059	0.202833	0.126	0.0768333	0.00272274	0.2059	0.2009	0.2061	0.2043	0.126	0.0783	0.00294618	0.2053	0.2054	0.2083	0.206333	0.126	0.0803333	0.00170391	0.2056	0.2041	0.2144	0.208033	0.126	0.0820333	0.00556447	0.2072	0.2049	0.218	0.210033	0.126	0.0840333	0.00699452	0.2684	0.2735
Frag_21	B4	F7	G3		14	0.225	0.2224	0.2317	0.226367	0.125733	0.100633	0.00479827	0.2136	0.2115	0.2164	0.213833	0.125733	0.0881	0.00245832	0.2161	0.2149	0.2159	0.215633	0.125733	0.0899	0.000642912	0.2151	0.2169	0.2216	0.217867	0.125733	0.0921333	0.00335608	0.2202	0.2157	0.2296	0.221833	0.125733	0.0961	0.00709248	0.2178	0.2156	0.2318	0.221733	0.125733	0.096	0.00878711	0.3559	0.3556
Blank	B1	D11	G11		16	0.2384	0.2367	0.2421	0.239067	0.125567	0.1135	0.00276104	0.2258	0.2234	0.2277	0.225633	0.125567	0.100067	0.00215484	0.2279	0.231	0.2289	0.229267	0.125567	0.1037	0.0015822	0.2251	0.2289	0.2362	0.230067	0.125567	0.1045	0.00564122	0.2365	0.2289	0.2455	0.236967	0.125567	0.1114	0.00830983	0.2292	0.2272	0.2468	0.2344	0.125567	0.108833	0.0107852	0.4692	0.4607
					18	0.2485	0.2526	0.2553	0.252133	0.1259	0.126233	0.00342393	0.2387	0.2377	0.2406	0.239	0.1259	0.1131	0.00147309	0.2415	0.249	0.2447	0.245067	0.1259	0.119167	0.00376342	0.2367	0.2417	0.2521	0.2435	0.1259	0.1176	0.0078562	0.2551	0.2459	0.2638	0.254933	0.1259	0.129033	0.00895116	0.2417	0.2396	0.2635	0.248267	0.1259	0.122367	0.0132342	0.5954	0.5844
					20	0.2615	0.2694	0.2701	0.267	0.125867	0.141133	0.00477598	0.2526	0.2546	0.2554	0.2542	0.125867	0.128333	0.00144221	0.2562	0.268	0.261	0.261733	0.125867	0.135867	0.00593409	0.2491	0.2553	0.2688	0.257733	0.125867	0.131867	0.0100729	0.275	0.2643	0.2839	0.2744	0.125867	0.148533	0.00981377	0.2557	0.2544	0.2807	0.2636	0.125867	0.137733	0.0148233	0.7292	0.717
					22	0.2781	0.2924	0.2881	0.2862	0.126267	0.159933	0.00733689	0.2692	0.276	0.2734	0.272867	0.126267	0.1466	0.00343123	0.2738	0.292	0.2805	0.2821	0.126267	0.155833	0.00920489	0.2635	0.27	0.2894	0.2743	0.126267	0.148033	0.0134748	0.2981	0.2879	0.3099	0.298633	0.126267	0.172367	0.0110097	0.2717	0.2699	0.3023	0.2813	0.126267	0.155033	0.0182088	0.8575	0.8481
					24	0.2993	0.3218	0.3095	0.3102	0.126567	0.183633	0.0112663	0.2888	0.3027	0.2949	0.295467	0.126567	0.1689	0.00696731	0.2943	0.3218	0.3044	0.306833	0.126567	0.180267	0.0139105	0.2806	0.2875	0.3132	0.293767	0.126567	0.1672	0.0171797	0.3277	0.3167	0.3401	0.328167	0.126567	0.2016	0.011707	0.2912	0.2898	0.3284	0.303133	0.126567	0.176567	0.0218928	0.9616	0.9549
					26	0.3239	0.3575	0.3358	0.339067	0.126733	0.212333	0.0170365	0.3145	0.3367	0.3211	0.3241	0.126733	0.197367	0.0114	0.3207	0.3599	0.3326	0.337733	0.126733	0.211	0.0200978	0.3002	0.3092	0.344	0.3178	0.126733	0.191067	0.0231318	0.3649	0.355	0.3775	0.3658	0.126733	0.239067	0.011277	0.3139	0.3145	0.3609	0.329767	0.126733	0.203033	0.0269639	1.0194	1.0168
					28	0.3561	0.4025	0.3703	0.3763	0.1273	0.249	0.0237748	0.3475	0.383	0.3553	0.361933	0.1273	0.234633	0.0186564	0.3543	0.4106	0.3725	0.379133	0.1273	0.251833	0.0287302	0.3254	0.3349	0.3829	0.347733	0.1273	0.220433	0.0308234	0.4134	0.4059	0.425	0.414767	0.1273	0.287467	0.00962307	0.3432	0.3456	0.4075	0.365433	0.1273	0.238133	0.0364506	1.0336	1.0338
					30	0.3961	0.4565	0.4128	0.4218	0.1274	0.2944	0.0311896	0.3901	0.4424	0.4006	0.411033	0.1274	0.283633	0.027667	0.4002	0.4757	0.4213	0.4324	0.1274	0.305	0.0389547	0.3578	0.3664	0.4355	0.386567	0.1274	0.259167	0.0425951	0.4756	0.4725	0.486	0.478033	0.1274	0.350633	0.0070713	0.3802	0.3859	0.4644	0.410167	0.1274	0.282767	0.0470538	1.0345	1.0347
					32	0.4474	0.5204	0.4661	0.477967	0.1277	0.350267	0.0379192	0.4462	0.5211	0.4591	0.475467	0.1277	0.347767	0.0400425	0.4595	0.5547	0.4858	0.5	0.1277	0.3723	0.0491629	0.4015	0.4089	0.5011	0.437167	0.1277	0.309467	0.0554914	0.5525	0.5595	0.5613	0.557767	0.1277	0.430067	0.004649	0.4289	0.4392	0.5385	0.468867	0.1277	0.341167	0.0605237	1.0371	1.0373
					34	0.5064	0.593	0.5284	0.5426	0.1279	0.4147	0.0450124	0.5185	0.6128	0.5334	0.5549	0.1279	0.427	0.0506933	0.5343	0.6522	0.5647	0.583733	0.1279	0.455833	0.0612111	0.4605	0.4648	0.5871	0.504133	0.1279	0.376233	0.0718834	0.644	0.6595	0.6536	0.652367	0.1279	0.524467	0.00782326	0.4933	0.5065	0.6266	0.542133	0.1279	0.414233	0.0734474	1.0408	1.0407
					36	0.5762	0.671	0.6013	0.616167	0.128233	0.487933	0.0491174	0.6068	0.7184	0.6262	0.650467	0.128233	0.522233	0.0596263	0.6249	0.7572	0.6581	0.680067	0.128233	0.551833	0.0688311	0.5365	0.5353	0.6855	0.585767	0.128233	0.457533	0.0863737	0.7467	0.7686	0.7563	0.7572	0.128233	0.628967	0.0109777	0.5756	0.5909	0.7311	0.632533	0.128233	0.5043	0.0857033	1.0441	1.0451
[truncated: 23 more columns]

## Sheet: Fig3d - Melibiose kinetics
Strain	Rep1 microplate well	Rep 2 microplate well	Rep 3 microplate well		Time (h)	WT							ORF21 (WT)							ORF21(FBA1p)							PGNC circ (AWRI4300)							PGNC lin1 (AWRI4301)							PGNC lin2 (AWRI4302)							PGNC lin3 (AWRI4303)
WT	B2	D7	F9			Biological Rep 1	Biological Rep 2	Biological Rep 3	Average 1-3	Blank	Average-Blank	Std Dev	Biological Rep 1	Biological Rep 2	Biological Rep 3	Average 1-3	Blank	Average-Blank	Std Dev	Biological Rep 1	Biological Rep 2	Biological Rep 3	Average 1-3	Blank	Average-Blank	Std Dev	Biological Rep 1	Biological Rep 2	Biological Rep 3	Average 1-3	Blank	Average-Blank	Std Dev	Biological Rep 1	Biological Rep 2	Biological Rep 3	Average 1-3	Blank	Average-Blank	Std Dev	Biological Rep 1	Biological Rep 2	Biological Rep 3	Average 1-3	Blank	Average-Blank	Std Dev	Biological Rep 1	Biological Rep 2
ORF21 (WT)	D3	F7	G4		0	0.1532	0.1631	0.1673	0.1612	0.131767	0.0294333	0.00723948	0.1579	0.1513	0.1535	0.154233	0.131767	0.0224667	0.00336056	0.1546	0.1464	0.1482	0.149733	0.131767	0.0179667	0.00430967	0.149	0.1497	0.1522	0.1503	0.131767	0.0185333	0.00168226	0.1469	0.148	0.1484	0.147767	0.131767	0.016	0.000776744	0.1512	0.1587	0.1519	0.153933	0.131767	0.0221667	0.00414287	0.1579	0.146
ORF21(FBA1p)	B6	D10	F6		2	0.157	0.1686	0.1707	0.165433	0.1309	0.0345333	0.00737857	0.1651	0.1612	0.1577	0.161333	0.1309	0.0304333	0.0037018	0.1629	0.1556	0.1582	0.1589	0.1309	0.028	0.0037	0.1583	0.1536	0.1559	0.155933	0.1309	0.0250333	0.00235017	0.1473	0.1517	0.1494	0.149467	0.1309	0.0185667	0.00220076	0.1578	0.1634	0.1608	0.160667	0.1309	0.0297667	0.00280238	0.1565	0.1457
PGNC circ (AWRI4300)	B8	E6	G2		4	0.1671	0.1754	0.1757	0.172733	0.1303	0.0424333	0.00488092	0.1724	0.1707	0.1673	0.170133	0.1303	0.0398333	0.00259679	0.179	0.1688	0.1732	0.173667	0.1303	0.0433667	0.00511599	0.167	0.1636	0.1654	0.165333	0.1303	0.0350333	0.00170098	0.1559	0.1587	0.159	0.157867	0.1303	0.0275667	0.00170977	0.1677	0.1702	0.1714	0.169767	0.1303	0.0394667	0.00188768	0.1633	0.1523
PGNC lin1 (AWRI4301)	C8	E5	G8		6	0.1781	0.1838	0.1832	0.1817	0.1295	0.0522	0.00313209	0.1812	0.1794	0.178	0.179533	0.1295	0.0500333	0.00160416	0.1957	0.185	0.1877	0.189467	0.1295	0.0599667	0.00556447	0.1753	0.1732	0.1765	0.175	0.1295	0.0455	0.00167033	0.1668	0.1692	0.1698	0.1686	0.1295	0.0391	0.00158745	0.1782	0.1788	0.1843	0.180433	0.1295	0.0509333	0.00336204	0.1734	0.1618
PGNC lin2 (AWRI4302)	B7	D9	F3		8	0.1882	0.1922	0.1914	0.1906	0.129433	0.0611667	0.00211661	0.1922	0.1886	0.1884	0.189733	0.129433	0.0603	0.00213854	0.221	0.2103	0.2126	0.214633	0.129433	0.0852	0.00563235	0.182	0.1818	0.1878	0.183867	0.129433	0.0544333	0.00340784	0.1777	0.1791	0.1807	0.179167	0.129433	0.0497333	0.00150111	0.1872	0.1878	0.1958	0.190267	0.129433	0.0608333	0.00480139	0.1836	0.172
PGNC lin3 (AWRI4303)	B3	C11	F5		10	0.1975	0.2011	0.1975	0.1987	0.129233	0.0694667	0.00207846	0.201	0.1957	0.1976	0.1981	0.129233	0.0688667	0.00268514	0.2635	0.2542	0.2548	0.2575	0.129233	0.128267	0.00520481	0.1893	0.1896	0.1978	0.192233	0.129233	0.063	0.0048232	0.1877	0.1889	0.1905	0.189033	0.129233	0.0598	0.00140476	0.1977	0.1972	0.2032	0.199367	0.129233	0.0701333	0.00332916	0.1943	0.1812
MEDIA BLANK	B11	E7	F2		12	0.2044	0.2075	0.2036	0.205167	0.129433	0.0757333	0.00205993	0.2098	0.202	0.207	0.206267	0.129433	0.0768333	0.00395137	0.3364	0.3264	0.3261	0.329633	0.129433	0.2002	0.00586203	0.1955	0.1978	0.2045	0.199267	0.129433	0.0698333	0.00467583	0.1967	0.2	0.2028	0.199833	0.129433	0.0704	0.00305341	0.208	0.2068	0.2123	0.209033	0.129433	0.0796	0.00289194	0.2039	0.1906
					14	0.211	0.2129	0.209	0.210967	0.130233	0.0807333	0.00195021	0.218	0.2091	0.2158	0.2143	0.130233	0.0840667	0.00463573	0.4601	0.4482	0.4458	0.451367	0.130233	0.321133	0.00765789	0.2032	0.2055	0.2131	0.207267	0.130233	0.0770333	0.00518106	0.2082	0.2123	0.2167	0.2124	0.130233	0.0821667	0.00425089	0.223	0.2173	0.2262	0.222167	0.130233	0.0919333	0.00450814	0.2152	0.1986
					16	0.2162	0.2179	0.2136	0.2159	0.1306	0.0853	0.00216564	0.2263	0.2162	0.2245	0.222333	0.1306	0.0917333	0.00538733	0.6438	0.6309	0.6259	0.633533	0.1306	0.502933	0.009236	0.2101	0.2132	0.2205	0.2146	0.1306	0.084	0.00533948	0.232	0.2345	0.2434	0.236633	0.1306	0.106033	0.00599194	0.2599	0.2461	0.2582	0.254733	0.1306	0.124133	0.00752485	0.2265	0.2074
					18	0.2215	0.2217	0.2182	0.220467	0.130567	0.0899	0.00196554	0.2348	0.2243	0.2342	0.2311	0.130567	0.100533	0.00589661	0.8418	0.8308	0.824	0.8322	0.130567	0.701633	0.00898219	0.2173	0.2208	0.2293	0.222467	0.130567	0.0919	0.00617117	0.297	0.2945	0.3164	0.302633	0.130567	0.172067	0.0119876	0.3538	0.3238	0.3427	0.3401	0.130567	0.209533	0.0151681	0.2493	0.224
					20	0.2255	0.2257	0.2216	0.224267	0.130233	0.0940333	0.00231157	0.2451	0.2334	0.2444	0.240967	0.130233	0.110733	0.00656227	0.9867	0.9782	0.9718	0.9789	0.130233	0.848667	0.00747461	0.2258	0.2299	0.2403	0.232	0.130233	0.101767	0.00747463	0.4365	0.4283	0.4684	0.4444	0.130233	0.314167	0.0211851	0.5277	0.4776	0.5066	0.503967	0.130233	0.373733	0.0251536	0.3047	0.2684
					22	0.2294	0.2294	0.2252	0.228	0.130067	0.0979333	0.00242487	0.2566	0.2437	0.2554	0.2519	0.130067	0.121833	0.00712671	1.0547	1.0486	1.0453	1.04953	0.130067	0.919467	0.00476901	0.2367	0.2418	0.2521	0.243533	0.130067	0.113467	0.00784495	0.6357	0.6272	0.6754	0.6461	0.130067	0.516033	0.025728	0.7428	0.6853	0.7199	0.716	0.130067	0.585933	0.0289477	0.4277	0.3692
					24	0.2334	0.2329	0.2284	0.231567	0.130233	0.101333	0.00275378	0.2725	0.258	0.2705	0.267	0.130233	0.136767	0.00785813	1.0842	1.0783	1.0736	1.0787	0.130233	0.948467	0.0053113	0.2526	0.2573	0.2708	0.260233	0.130233	0.13	0.00944792	0.8306	0.8264	0.8738	0.8436	0.130233	0.713367	0.0262381	0.9188	0.8727	0.9121	0.9012	0.130233	0.770967	0.024908	0.617	0.5393
					26	0.2361	0.2361	0.2316	0.2346	0.1302	0.1044	0.00259808	0.2978	0.2797	0.2931	0.2902	0.1302	0.16	0.00939201	1.0942	1.0899	1.0872	1.09043	0.1302	0.960233	0.00353033	0.2789	0.2835	0.3014	0.287933	0.1302	0.157733	0.0118871	0.939	0.9513	0.9756	0.9553	0.1302	0.8251	0.018625	0.985	0.9556	0.9997	0.9801	0.1302	0.8499	0.0224546	0.8227	0.74
					28	0.2392	0.2393	0.2349	0.2378	0.1304	0.1074	0.00251197	0.3462	0.3225	0.3352	0.334633	0.1304	0.204233	0.0118602	1.1018	1.0971	1.0958	1.09823	0.1304	0.967833	0.00315644	0.3359	0.3394	0.3679	0.347733	0.1304	0.217333	0.0175523	0.9709	0.9938	1.0076	0.990767	0.1304	0.860367	0.0185371	1.0039	0.9799	1.0268	1.00353	0.1304	0.873133	0.0234522	0.9792	0.9014
					30	0.2426	0.242	0.2376	0.240733	0.130667	0.110067	0.00273008	0.4489	0.4173	0.4273	0.431167	0.130667	0.3005	0.016151	1.1073	1.1029	1.1024	1.1042	0.130667	0.973533	0.00269633	0.4733	0.4709	0.5125	0.485567	0.130667	0.3549	0.0233558	0.9845	1.0113	1.0207	1.0055	0.130667	0.874833	0.018784	1.0146	0.9918	1.0408	1.01573	0.130667	0.885067	0.0245196	1.0372	0.9648
					32	0.2455	0.2442	0.2402	0.2433	0.1306	0.1127	0.00276225	0.6229	0.5853	0.5897	0.5993	0.1306	0.4687	0.0205563	1.1111	1.107	1.1073	1.10847	0.1306	0.977867	0.00228543	0.6786	0.6775	0.7264	0.694167	0.1306	0.563567	0.0279203	0.993	1.0203	1.0303	1.01453	0.1306	0.883933	0.0193071	1.0228	0.9994	1.0473	1.02317	0.1306	0.892567	0.0239521	1.0551	0.9828
					34	0.2486	0.2476	0.2426	0.246267	0.130767	0.1155	0.00321456	0.828	0.7852	0.793	0.802067	0.130767	0.6713	0.022795	1.115	1.1108	1.1105	1.1121	0.130767	0.981333	0.00251595	0.862	0.8737	0.9149	0.883533	0.130767	0.752767	0.0277871	0.9993	1.0265	1.0382	1.02133	0.130767	0.890567	0.019958	1.0301	1.0069	1.0543	1.03043	0.130767	0.899667	0.0237018	1.0647	0.9909
					36	0.2509	0.2495	0.2459	0.248767	0.1309	0.117867	0.0025794	0.9769	0.9291	0.9538	0.953267	0.1309	0.822367	0.0239045	1.117	1.1133	1.1131	1.11447	0.1309	0.983567	0.00219619	0.9443	0.9728	1.0032	0.973433	0.1309	0.842533	0.0294551	1.0067	1.0344	1.045	1.0287	0.1309	0.8978	0.019776	1.0348	1.0123	1.0603	1.0358	0.1309	0.9049	0.0240156	1.0705	0.9982
[truncated: 9 more columns]

## Sheet: Fig3e - Melibiose regions
	Rep1 well	Rep2 well	Rep3 well		Time (h)	vector							Frag_02							Frag_05							Frag_08							Frag_11							Frag_14							Frag_17
vector	A4	B9	F6			Biological Rep 1	Biological Rep 2	Biological Rep 3	Average 1-3	Blank	Average-Blank	Std Dev	Biological Rep 1	Biological Rep 2	Biological Rep 3	Average 1-3	Blank	Average-Blank	Std Dev	Biological Rep 1	Biological Rep 2	Biological Rep 3	Average 1-3	Blank	Average-Blank	Std Dev	Biological Rep 1	Biological Rep 2	Biological Rep 3	Average 1-3	Blank	Average-Blank	Std Dev	Biological Rep 1	Biological Rep 2	Biological Rep 3	Average 1-3	Blank	Average-Blank	Std Dev	Biological Rep 1	Biological Rep 2	Biological Rep 3	Average 1-3	Blank	Average-Blank	Std Dev	Biological Rep 1	Biological Rep 2
Frag_02	B7	D4	E12		0	0.158	0.1402	0.1513	0.149833	0.118333	0.0315	0.00899018	0.1449	0.1514	0.1636	0.1533	0.118333	0.0349667	0.00949368	0.1617	0.1517	0.1572	0.156867	0.118333	0.0385333	0.00500832	0.1617	0.1524	0.154	0.156033	0.118333	0.0377	0.00497225	0.1601	0.1469	0.1471	0.151367	0.118333	0.0330333	0.00756395	0.1561	0.1539	0.1483	0.152767	0.118333	0.0344333	0.00402161	0.1564	0.1588
Frag_05	D2	E9	H9		2	0.1529	0.1505	0.1567	0.153367	0.118333	0.0350333	0.00312623	0.1548	0.1533	0.1521	0.1534	0.118333	0.0350667	0.00135278	0.161	0.1483	0.1557	0.155	0.118333	0.0366667	0.00637887	0.1501	0.1591	0.1543	0.1545	0.118333	0.0361667	0.00450333	0.1505	0.1509	0.1497	0.150367	0.118333	0.0320333	0.000611012	0.1437	0.164	0.1516	0.1531	0.118333	0.0347667	0.0102328	0.1631	0.1502
Frag_08	C12	F2	G5		4	0.1655	0.1589	0.1677	0.164033	0.118	0.0460333	0.00457967	0.1567	0.1656	0.1626	0.161633	0.118	0.0436333	0.00452806	0.16	0.1573	0.1652	0.160833	0.118	0.0428333	0.00401539	0.1626	0.1667	0.1649	0.164733	0.118	0.0467333	0.00205508	0.1601	0.1604	0.1604	0.1603	0.118	0.0423	0.000173208	0.1542	0.1729	0.1619	0.163	0.118	0.045	0.00939841	0.1673	0.1565
Frag_11	A9	C6	G10		6	0.1782	0.1705	0.1784	0.1757	0.117333	0.0583667	0.00450445	0.1699	0.1778	0.1753	0.174333	0.117333	0.057	0.00403774	0.1716	0.1695	0.1816	0.174233	0.117333	0.0569	0.00646555	0.1772	0.177	0.1776	0.177267	0.117333	0.0599333	0.000305502	0.1711	0.1713	0.1747	0.172367	0.117333	0.0550333	0.0020232	0.1652	0.1798	0.1727	0.172567	0.117333	0.0552333	0.00730092	0.1778	0.1695
Frag_14	A3	D10	E5		8	0.1877	0.1816	0.1872	0.1855	0.116667	0.0688333	0.00338674	0.1808	0.1866	0.1853	0.184233	0.116667	0.0675667	0.00304357	0.1834	0.1781	0.1962	0.1859	0.116667	0.0692333	0.00930537	0.1889	0.1902	0.1894	0.1895	0.116667	0.0728333	0.000655747	0.1815	0.1817	0.186	0.183067	0.116667	0.0664	0.00254231	0.1764	0.1872	0.1835	0.182367	0.116667	0.0657	0.00548847	0.1872	0.1824
Frag-17	D8	E2	H6		10	0.1963	0.1902	0.1954	0.193967	0.116667	0.0773	0.00329292	0.1888	0.1965	0.1951	0.193467	0.116667	0.0768	0.00410162	0.1943	0.186	0.2037	0.194667	0.116667	0.078	0.0088557	0.2019	0.2037	0.202	0.202533	0.116667	0.0858667	0.0010116	0.1927	0.1918	0.1947	0.193067	0.116667	0.0764	0.00148437	0.188	0.1961	0.1946	0.1929	0.116667	0.0762333	0.00430929	0.1959	0.1964
Frag_20	B6	E7	H7		12	0.2047	0.1984	0.2015	0.201533	0.116333	0.0852	0.00315013	0.1972	0.2057	0.204	0.2023	0.116333	0.0859667	0.00449777	0.2048	0.1926	0.2099	0.202433	0.116333	0.0861	0.00888951	0.2237	0.2241	0.2199	0.222567	0.116333	0.106233	0.00231805	0.2044	0.2024	0.2054	0.204067	0.116333	0.0877333	0.00152753	0.2002	0.207	0.2056	0.204267	0.116333	0.0879333	0.00359072	0.2056	0.211
Frag_21	C1	D7	D12		14	0.2117	0.2077	0.2071	0.208833	0.116333	0.0925	0.00250067	0.2035	0.2128	0.2123	0.209533	0.116333	0.0932	0.005231	0.214	0.1996	0.2153	0.209633	0.116333	0.0933	0.0087134	0.2923	0.2841	0.2781	0.284833	0.116333	0.1685	0.00712833	0.2169	0.2133	0.2174	0.215867	0.116333	0.0995333	0.00223681	0.2192	0.2247	0.2223	0.222067	0.116333	0.105733	0.00275742	0.2169	0.23
Blank	C8	G7	H2		16	0.2179	0.215	0.2117	0.214867	0.116333	0.0985333	0.00310214	0.21	0.2192	0.2197	0.2163	0.116333	0.0999667	0.00546169	0.2215	0.205	0.2204	0.215633	0.116333	0.0993	0.00922515	0.4484	0.4221	0.421	0.4305	0.116333	0.314167	0.0155116	0.2391	0.2332	0.2395	0.237267	0.116333	0.120933	0.00352751	0.2707	0.276	0.2686	0.271767	0.116333	0.155433	0.00381357	0.2472	0.2791
					18	0.2236	0.2181	0.2169	0.219533	0.115667	0.103867	0.00357258	0.2127	0.2242	0.2259	0.220933	0.115667	0.105267	0.00718076	0.2287	0.2102	0.2264	0.221767	0.115667	0.1061	0.0100828	0.6668	0.628	0.6294	0.6414	0.115667	0.525733	0.0220082	0.3053	0.2965	0.3072	0.303	0.115667	0.187333	0.00570877	0.3963	0.4081	0.3932	0.3992	0.115667	0.283533	0.00786194	0.3401	0.4029
					20	0.2258	0.2204	0.2202	0.222133	0.115667	0.106467	0.00317699	0.216	0.2286	0.2319	0.2255	0.115667	0.109833	0.00839107	0.233	0.2147	0.2301	0.225933	0.115667	0.110267	0.00983582	0.8908	0.8447	0.8464	0.860633	0.115667	0.744967	0.0261389	0.4532	0.4415	0.4589	0.4512	0.115667	0.335533	0.00887074	0.59	0.6035	0.5858	0.5931	0.115667	0.477433	0.00924826	0.5111	0.5949
					22	0.2292	0.2228	0.2238	0.225267	0.115667	0.1096	0.00344287	0.2194	0.232	0.2365	0.2293	0.115667	0.113633	0.00886397	0.2377	0.2185	0.2344	0.2302	0.115667	0.114533	0.010266	1.0476	1.0256	1.0068	1.02667	0.115667	0.911	0.0204209	0.6578	0.6438	0.6656	0.655733	0.115667	0.540067	0.011046	0.807	0.8207	0.7945	0.8074	0.115667	0.691733	0.0131046	0.7178	0.7995
					24	0.2328	0.2257	0.2267	0.2284	0.115667	0.112733	0.00384318	0.2228	0.2365	0.2406	0.2333	0.115667	0.117633	0.00932148	0.242	0.2221	0.2374	0.233833	0.115667	0.118167	0.0104184	1.1011	1.0964	1.0603	1.08593	0.115667	0.970267	0.0223232	0.8543	0.8409	0.863	0.852733	0.115667	0.737067	0.011133	0.976	0.9917	0.9629	0.976867	0.115667	0.8612	0.0144196	0.9048	0.9724
					26	0.2355	0.2276	0.2289	0.230667	0.115667	0.115	0.00423596	0.2252	0.2396	0.2449	0.236567	0.115667	0.1209	0.0101943	0.2459	0.2259	0.2402	0.237333	0.115667	0.121667	0.0103036	1.119	1.1204	1.0807	1.1067	0.115667	0.991033	0.0225275	0.9839	0.9724	0.9915	0.9826	0.115667	0.866933	0.00961614	1.0357	1.0544	1.0276	1.03923	0.115667	0.923567	0.0137449	1.0057	1.0606
					28	0.2384	0.2298	0.2316	0.233267	0.115667	0.1176	0.00453578	0.2289	0.2435	0.2483	0.240233	0.115667	0.124567	0.0101041	0.2489	0.2292	0.2431	0.2404	0.115667	0.124733	0.0101237	1.1285	1.1327	1.0907	1.1173	0.115667	1.00163	0.0231318	1.0276	1.0194	1.0346	1.0272	0.115667	0.911533	0.0076079	1.0579	1.0731	1.0505	1.0605	0.115667	0.944833	0.0115221	1.0379	1.0887
					30	0.2403	0.2315	0.2331	0.234967	0.115333	0.119633	0.00468757	0.2314	0.2464	0.2521	0.2433	0.115333	0.127967	0.0106925	0.2524	0.2321	0.2462	0.243567	0.115333	0.128233	0.0104031	1.1367	1.1391	1.0987	1.12483	0.115333	1.0095	0.0226639	1.0416	1.0331	1.0506	1.04177	0.115333	0.926433	0.00875121	1.0681	1.0844	1.0614	1.0713	0.115333	0.955967	0.0118292	1.0474	1.101
					32	0.2423	0.2343	0.2348	0.237133	0.114667	0.122467	0.00448145	0.2346	0.2492	0.2558	0.246533	0.114667	0.131867	0.0108487	0.2555	0.2353	0.2499	0.2469	0.114667	0.132233	0.0104288	1.1444	1.1461	1.105	1.13183	0.114667	1.01717	0.0232539	1.0504	1.0415	1.06	1.05063	0.114667	0.935967	0.00925219	1.0752	1.0915	1.0694	1.0787	0.114667	0.964033	0.0114582	1.0545	1.1095
					34	0.2439	0.2356	0.2367	0.238733	0.114667	0.124067	0.00450814	0.2368	0.252	0.2587	0.249167	0.114667	0.1345	0.0112216	0.2582	0.238	0.2527	0.249633	0.114667	0.134967	0.0104433	1.1499	1.1525	1.1116	1.138	0.114667	1.02333	0.0229	1.0564	1.0468	1.0659	1.05637	0.114667	0.9417	0.00955002	1.0822	1.0985	1.0754	1.08537	0.114667	0.9707	0.0118711	1.0597	1.1155
					36	0.246	0.2376	0.2381	0.240567	0.114667	0.1259	0.00471204	0.2397	0.2554	0.2625	0.252533	0.114667	0.137867	0.0116672	0.261	0.24	0.2556	0.2522	0.114667	0.137533	0.0109051	1.1562	1.1584	1.1165	1.1437	0.114667	1.02903	0.0235816	1.0604	1.0517	1.0709	1.061	0.114667	0.946333	0.00961404	1.0866	1.1039	1.0806	1.09037	0.114667	0.9757	0.012098	1.0646	1.1199
[truncated: 23 more columns]

## Sheet: Fig4b - Cre kinetics
	population	isolate	Rep1 well	Rep2 well	Rep3 well		Time(h)	WT							ORF21_FBA1p							PGNC circ (AWRI4300)							SCRaMbLE PGNC 1							SCRaMbLE PGNC 2							SCRaMbLE PGNC 3
WT			B4	E7	F4			Biological Rep 1	Biological Rep 2	Biological Rep 3	Average 1-3	Blank	Average-Blank	Std Dev	Biological Rep 1	Biological Rep 2	Biological Rep 3	Average 1-3	Blank	Average-Blank	Std Dev	Biological Rep 1	Biological Rep 2	Biological Rep 3	Average 1-3	Blank	Average-Blank	Std Dev	Biological Rep 1	Biological Rep 2	Biological Rep 3	Average 1-3	Blank	Average-Blank	Std Dev	Biological Rep 1	Biological Rep 2	Biological Rep 3	Average 1-3	Blank	Average-Blank	Std Dev	Biological Rep 1	Biological Rep 2	Biological Rep 3	Average 1-3	Blank	Average-Blank	Std Dev
ORF21_FBA1p			B6	E3	E11		0	0.1402	0.1454	0.148	0.144533	0.121133	0.0234	0.00397156	0.1439	0.139	0.1279	0.136933	0.121133	0.0158	0.00819776	0.1409	0.1325	0.1287	0.134033	0.121133	0.0129	0.00624286	0.1369	0.1391	0.1305	0.1355	0.121133	0.0143667	0.00446766	0.1418	0.1373	0.1403	0.1398	0.121133	0.0186667	0.00229129	0.1363	0.1527	0.1369	0.141967	0.121133	0.0208333	0.00930019
PGNC circ (AWRI4300)			B7	E9	G10		2	0.1454	0.1508	0.1526	0.1496	0.122333	0.0272667	0.003747	0.1465	0.1439	0.1338	0.1414	0.122333	0.0190667	0.00670895	0.1424	0.1382	0.1342	0.138267	0.122333	0.0159333	0.0041004	0.1389	0.1441	0.1362	0.139733	0.122333	0.0174	0.00401539	0.1443	0.1396	0.144	0.142633	0.122333	0.0203	0.00263122	0.1386	0.1498	0.1436	0.144	0.122333	0.0216667	0.0056107
SCRaMbLE PGNC 1	1	1	B2	D6	F10		4	0.1549	0.1613	0.1612	0.159133	0.1232	0.0359333	0.00366652	0.1575	0.1548	0.145	0.152433	0.1232	0.0292333	0.00657749	0.1523	0.1483	0.143	0.147867	0.1232	0.0246667	0.00466512	0.1485	0.158	0.1433	0.149933	0.1232	0.0267333	0.00745409	0.1508	0.1471	0.1504	0.149433	0.1232	0.0262333	0.0020306	0.1457	0.1573	0.1569	0.1533	0.1232	0.0301	0.00658483
SCRaMbLE PGNC 2	1	2	C4	D9	G7		6	0.1674	0.1739	0.1725	0.171267	0.122933	0.0483333	0.00342101	0.1749	0.1722	0.1595	0.168867	0.122933	0.0459333	0.00822334	0.1649	0.1585	0.1511	0.158167	0.122933	0.0352333	0.00690604	0.1625	0.1674	0.1519	0.1606	0.122933	0.0376667	0.00792276	0.161	0.1576	0.16	0.159533	0.122933	0.0366	0.00174738	0.1561	0.1674	0.1629	0.162133	0.122933	0.0392	0.00568888
SCRaMbLE PGNC 3	1	3	B5	D4	F2		8	0.1784	0.1854	0.1835	0.182433	0.122867	0.0595667	0.00361985	0.1973	0.1961	0.1799	0.1911	0.122867	0.0682333	0.00971802	0.1768	0.1677	0.1585	0.167667	0.122867	0.0448	0.00915004	0.175	0.1732	0.1609	0.1697	0.122867	0.0468333	0.00767398	0.1699	0.1663	0.1679	0.168033	0.122867	0.0451667	0.0018037	0.1667	0.1773	0.1693	0.1711	0.122867	0.0482333	0.00552449
SCRaMbLE PGNC +Cre 1-1	1	1	B9	D5	F9		10	0.1874	0.1947	0.1947	0.192267	0.1229	0.0693667	0.00421466	0.2357	0.2369	0.2177	0.2301	0.1229	0.1072	0.0107555	0.1848	0.1768	0.1664	0.176	0.1229	0.0531	0.00922605	0.1803	0.1797	0.1695	0.1765	0.1229	0.0536	0.0060696	0.1779	0.1761	0.1761	0.1767	0.1229	0.0538	0.00103923	0.1751	0.1878	0.1781	0.180333	0.1229	0.0574333	0.00663802
SCRaMbLE PGNC +Cre 1-2	1	2	C8	E2	E6		12	0.195	0.2011	0.2016	0.199233	0.123167	0.0760667	0.00367469	0.3029	0.3084	0.2851	0.2988	0.123167	0.175633	0.0121791	0.1894	0.1837	0.1732	0.1821	0.123167	0.0589333	0.00821767	0.1861	0.1866	0.18	0.184233	0.123167	0.0610667	0.00367469	0.186	0.1826	0.1835	0.184033	0.123167	0.0608667	0.00176163	0.1822	0.1975	0.1876	0.1891	0.123167	0.0659333	0.00775951
SCRaMbLE PGNC +Cre 1-3	1	3	B8	C3	G4		14	0.201	0.2069	0.2068	0.2049	0.123133	0.0817667	0.00337787	0.4207	0.4315	0.4028	0.418333	0.123133	0.2952	0.0144956	0.1956	0.1906	0.1809	0.189033	0.123133	0.0659	0.00747418	0.1939	0.1943	0.1881	0.1921	0.123133	0.0689667	0.00346987	0.1941	0.1881	0.1903	0.190833	0.123133	0.0677	0.00303535	0.189	0.205	0.1962	0.196733	0.123133	0.0736	0.00801332
SCRaMbLE PGNC +Cre 2-1	2	1	C2	E10	G8		16	0.2072	0.212	0.211	0.210067	0.123233	0.0868333	0.00253245	0.601	0.6129	0.5823	0.598733	0.123233	0.4755	0.0154254	0.204	0.1975	0.1891	0.196867	0.123233	0.0736333	0.00747016	0.2017	0.2032	0.1939	0.1996	0.123233	0.0763667	0.00499299	0.2009	0.192	0.1938	0.195567	0.123233	0.0723333	0.00470567	0.1967	0.2108	0.2059	0.204467	0.123233	0.0812333	0.00715844
SCRaMbLE PGNC +Cre 2-2	2	2	C6	D3	F11		18	0.2127	0.2162	0.2146	0.2145	0.123333	0.0911667	0.00175214	0.796	0.8079	0.7748	0.7929	0.123333	0.669567	0.0167663	0.2123	0.2045	0.1934	0.2034	0.123333	0.0800667	0.0094979	0.2092	0.2105	0.1988	0.206167	0.123333	0.0828333	0.00641275	0.2056	0.1968	0.197	0.1998	0.123333	0.0764667	0.00502394	0.2046	0.2156	0.2134	0.2112	0.123333	0.0878667	0.00582065
SCRaMbLE PGNC +Cre 2-3	2	3	C9	F5	G11		20	0.2171	0.2203	0.218	0.218467	0.123367	0.0951	0.00165026	0.9281	0.9439	0.9066	0.9262	0.123367	0.802833	0.0187224	0.2205	0.2123	0.199	0.2106	0.123367	0.0872333	0.0108503	0.2174	0.219	0.2029	0.2131	0.123367	0.0897333	0.00886961	0.2109	0.2014	0.2018	0.2047	0.123367	0.0813333	0.00537308	0.2116	0.2211	0.2204	0.2177	0.123367	0.0943333	0.00529434
SCRaMbLE PGNC +Cre 3-1	3	1	C10	F3	F8		22	0.2198	0.2245	0.2217	0.222	0.123433	0.0985667	0.00236432	0.9818	1.0026	0.9617	0.982033	0.123433	0.8586	0.020451	0.2292	0.2214	0.2061	0.2189	0.123433	0.0954667	0.0117512	0.2236	0.2264	0.2081	0.219367	0.123433	0.0959333	0.00985714	0.2171	0.2067	0.2072	0.210333	0.123433	0.0869	0.00586543	0.218	0.2284	0.2259	0.2241	0.123433	0.100667	0.00542863
SCRaMbLE PGNC +Cre 3-2	3	2	D8	E5	F6		24	0.2235	0.2284	0.2246	0.2255	0.123633	0.101867	0.002571	1.0004	1.0227	0.9811	1.0014	0.123633	0.877767	0.020818	0.2436	0.2349	0.218	0.232167	0.123633	0.108533	0.013017	0.2311	0.2322	0.2143	0.225867	0.123633	0.102233	0.0100321	0.2225	0.2115	0.2126	0.215533	0.123633	0.0919	0.00605833	0.2268	0.2359	0.2329	0.231867	0.123633	0.108233	0.00463717
SCRaMbLE PGNC +Cre 3-3	3	3	C11	E4	F7		26	0.2268	0.2325	0.228	0.2291	0.124	0.1051	0.003005	1.0094	1.0338	0.9915	1.01157	0.124	0.887567	0.0212331	0.2647	0.2576	0.2379	0.2534	0.124	0.1294	0.0138849	0.2381	0.2393	0.2224	0.233267	0.124	0.109267	0.00942992	0.2288	0.2171	0.2175	0.221133	0.124	0.0971333	0.00664254	0.2354	0.2461	0.2428	0.241433	0.124	0.117433	0.00547935
Blank			A8	E8	G9		28	0.2307	0.2357	0.2316	0.232667	0.124033	0.108633	0.00266521	1.0159	1.0392	0.9973	1.01747	0.124033	0.893433	0.0209938	0.3057	0.3025	0.2805	0.296233	0.124033	0.1722	0.0137191	0.2499	0.2497	0.2322	0.243933	0.124033	0.1199	0.0101619	0.2353	0.2231	0.2228	0.227067	0.124033	0.103033	0.00713185	0.2483	0.2591	0.256	0.254467	0.124033	0.130433	0.00556087
							30	0.2337	0.239	0.2341	0.2356	0.1242	0.1114	0.00295126	1.0195	1.044	1.0017	1.02173	0.1242	0.897533	0.0212382	0.4013	0.4112	0.3858	0.399433	0.1242	0.275233	0.0128025	0.2661	0.2662	0.2465	0.2596	0.1242	0.1354	0.011345	0.2428	0.2296	0.2287	0.2337	0.1242	0.1095	0.00789367	0.2662	0.2788	0.2771	0.274033	0.1242	0.149833	0.00683691
							32	0.2371	0.2421	0.2389	0.239367	0.1247	0.114667	0.00253245	1.023	1.0479	1.0061	1.02567	0.1247	0.900967	0.0210272	0.5705	0.5874	0.5601	0.572667	0.1247	0.447967	0.0137784	0.2921	0.2928	0.2709	0.285267	0.1247	0.160567	0.0124468	0.2515	0.2378	0.2358	0.2417	0.1247	0.117	0.00854577	0.2979	0.3148	0.3157	0.309467	0.1247	0.184767	0.0100271
							34	0.2398	0.245	0.2419	0.242233	0.1248	0.117433	0.00261598	1.026	1.0515	1.0089	1.0288	0.1248	0.904	0.0214375	0.7445	0.7529	0.7258	0.741067	0.1248	0.616267	0.0138724	0.3415	0.3417	0.3154	0.332867	0.1248	0.208067	0.0151269	0.2615	0.248	0.2444	0.2513	0.1248	0.1265	0.00901499	0.3639	0.3891	0.3976	0.383533	0.1248	0.258733	0.0175261
							36	0.2432	0.2479	0.245	0.245367	0.125033	0.120333	0.00237135	1.0289	1.0541	1.0115	1.0315	0.125033	0.906467	0.0214187	0.8325	0.8207	0.7979	0.817033	0.125033	0.692	0.017589	0.4438	0.4396	0.4121	0.431833	0.125033	0.3068	0.0172181	0.2763	0.2613	0.2574	0.265	0.125033	0.139967	0.00997848	0.5009	0.5334	0.5499	0.528067	0.125033	0.403033	0.0249316
							38	0.2459	0.2505	0.2485	0.2483	0.125267	0.123033	0.00230651	1.03	1.0551	1.0133	1.0328	0.125267	0.907533	0.0210402	0.8511	0.838	0.8145	0.834533	0.125267	0.709267	0.0185447	0.6065	0.5999	0.5717	0.5927	0.125267	0.467433	0.0184835	0.2974	0.2821	0.2773	0.2856	0.125267	0.160333	0.0104971	0.6779	0.7179	0.7233	0.706367	0.125267	0.5811	0.0248002
							40	0.2488	0.254	0.2505	0.2511	0.125267	0.125833	0.00265142	1.0325	1.0581	1.0154	1.03533	0.125267	0.910067	0.0214905	0.861	0.8473	0.8227	0.843667	0.125267	0.7184	0.0194068	0.7631	0.7695	0.7282	0.7536	0.125267	0.628333	0.0222286	0.3327	0.3187	0.3113	0.3209	0.125267	0.195633	0.0108683	0.8073	0.8505	0.8294	0.829067	0.125267	0.7038	0.0216019
							42	0.2514	0.2563	0.254	0.2539	0.125467	0.128433	0.00245153	1.0329	1.0594	1.016	1.0361	0.125467	0.910633	0.0218762	0.8653	0.8508	0.8273	0.8478	0.125467	0.722333	0.0191768	0.833	0.857	0.804	0.831333	0.125467	0.705867	0.0265393	0.4026	0.3907	0.3813	0.391533	0.125467	0.266067	0.0106744	0.8489	0.8935	0.8574	0.8666	0.125467	0.741133	0.0236806
							44	0.2534	0.2585	0.2561	0.256	0.125333	0.130667	0.00255148	1.0332	1.0597	1.0167	1.03653	0.125333	0.9112	0.0216929	0.8686	0.8544	0.8298	0.850933	0.125333	0.7256	0.0196309	0.8511	0.8842	0.8246	0.8533	0.125333	0.727967	0.0298608	0.5269	0.5171	0.5085	0.5175	0.125333	0.392167	0.00920653	0.8607	0.9049	0.8676	0.877733	0.125333	0.7524	0.0237786
							46	0.2561	0.2609	0.2586	0.258533	0.125433	0.1331	0.00240069	1.0336	1.0594	1.0171	1.0367	0.125433	0.911267	0.0213197	0.8731	0.8576	0.833	0.854567	0.125433	0.729133	0.0202213	0.8572	0.8913	0.8332	0.860567	0.125433	0.735133	0.029196	0.6894	0.6735	0.6643	0.675733	0.125433	0.5503	0.0126982	0.8663	0.9107	0.871	0.882667	0.125433	0.757233	0.0243911
							48	0.2625	0.2666	0.2662	0.2651	0.126867	0.138233	0.00226054	1.0372	1.0621	1.0178	1.03903	0.126867	0.912167	0.0222069	0.8829	0.8668	0.8439	0.864533	0.126867	0.737667	0.0195985	0.8718	0.9087	0.8473	0.875933	0.126867	0.749067	0.030908	0.8324	0.8001	0.7785	0.803667	0.126867	0.6768	0.0271264	0.8778	0.9245	0.8839	0.8954	0.126867	0.768533	0.0253852
[truncated: 67 more columns]
